# Supplementary material for: Differences in synaptic vesicle pool behavior between male and female hippocampal cultured neurons
Source: Sci Rep. 2021 Aug 30;11:17374. doi: 10.1038/s41598-021-96846-y (PMC8405817; doi:10.1038/s41598-021-96846-y)
Supplement: Supplementary file 2 — Supplementary Information 2. [file 41598_2021_96846_MOESM2_ESM.xlsx]

## Sheet: mRNA
gene_id	gene_name	seqnames	start	end	width	strand	gene_biotype	baseMean	baseMeanCtrl	baseMeanTreat	log2FoldChange (Male-Female)	log2FoldChange (Female-Male)	logpval	pvalue	padj	F1	F2	F3	F4	F5	M1	M2	M3	M4	M5
ENSRNOG00000052721	Kdm6a	X	4806277	4945944	139668	-	protein_coding	633.527	751.111	515.944	-0.527247	0.527247	20.3318	4.65817e-21	1.1876e-17	774.953	738.94	743.535	761.041	737.084	555.562	518.668	493.316	489.947	522.228
ENSRNOG00000057706	Kdm5c	X	22302485	22348627	46143	+	protein_coding	2631.15	2959.7	2302.59	-0.356335	0.356335	16.3701	4.26478e-17	9.31976e-14	3054.85	2829.62	3045.69	2877.29	2991.05	2222.25	2365.58	2279.66	2247.45	2398.02
ENSRNOG00000060793	Eif2s3	X	63268037	63292092	24056	-	protein_coding	3879.51	4836.53	2922.5	-0.680006	0.680006	15.2005	6.30226e-16	1.20507e-12	4347.39	5049.42	5177.79	4845.79	4762.24	2632.7	3049.99	3417.56	2701.82	2810.43
ENSRNOG00000023383	Ddx3x	X	10400366	10413995	13630	-	protein_coding	8975.19	9934.53	8015.86	-0.304508	0.304508	11.3655	4.31062e-12	7.32662e-09	9484.08	10377.9	9850.55	10116.7	9843.35	7998.64	8516.3	8050.1	7551.48	7962.75
ENSRNOG00000002662	Pbdc1	X	76042239	76046938	4700	+	protein_coding	600.393	706.239	494.546	-0.48431	0.48431	9.00706	9.83868e-10	1.50502e-06	619.006	712.124	666.797	797.18	736.09	472.642	482.587	526.075	508.244	483.183
ENSRNOG00000062152	AC239701.4	Y	70663	93030	22368	-	processed_transcript	8.55118	0	17.1024	0.85373	-0.85373	8.12805	7.44646e-09	1.03553e-05	0	0	0	0	0	27.9854	11.2754	24.0877	9.14838	13.015
ENSRNOG00000007822	Vgll4	4	146779276	146839397	60122	-	protein_coding	1102.91	1013.71	1192.11	0.229252	-0.229252	5.67644	2.10651e-06	0.00268528	1012.22	1011.08	982.047	1077.79	985.427	1194.04	1240.29	1141.76	1165.91	1218.53
ENSRNOG00000055562	Dkc1	X	155844857	155862475	17619	-	protein_coding	1150.13	1059.66	1240.6	0.221491	-0.221491	3.91582	0.00012139	0.142839	1071.54	1083.58	1114.78	1076.72	951.653	1240.69	1248.19	1188.97	1214.7	1310.45
ENSRNOG00000053699	AC096809.1	1	253186015	253186695	681	-	protein_coding	33.5367	45.1699	21.9035	-0.629255	0.629255	3.74361	0.000180464	0.197182	46.8799	48.6668	55.9985	42.5162	31.788	20.7299	24.8059	26.9782	26.4287	10.5747
ENSRNOG00000024904	Pla2g4e	3	111952348	111994337	41990	-	protein_coding	19.5381	28.9261	10.1501	-0.628264	0.628264	3.6687	0.000214437	0.218683	23.9183	32.7756	35.2583	30.8243	21.8542	11.4014	6.76524	21.1972	4.06595	7.32095
ENSRNOG00000015866	Hint2	5	59150345	59152599	2255	-	protein_coding	421.509	384.245	458.774	0.245679	-0.245679	3.54911	0.000282416	0.256593	376.952	371.456	382.656	370.954	419.204	429.109	481.459	445.14	457.419	480.742
ENSRNOG00000054795	AABR07041096.1	X	119194437	119200775	6339	-	lincRNA	314.112	244.555	383.668	0.510582	-0.510582	3.54491	0.000285159	0.256593	214.308	217.511	281.029	232.776	277.151	510.992	299.925	296.76	429.974	380.689
ENSRNOG00000001963	Mx2	11	38035450	38059950	24501	+	protein_coding	530.617	357.284	703.951	0.592903	-0.592903	3.39834	0.000399634	0.339622	385.563	317.824	253.03	342.256	487.747	846.817	542.346	366.133	969.729	794.73
ENSRNOG00000019243	Glb1l	9	82400569	82410904	10336	-	protein_coding	960.292	871.054	1049.53	0.256001	-0.256001	3.28684	0.00051661	0.415926	888.804	882.954	833.755	796.117	953.639	1024.06	1094.84	975.069	992.091	1161.59
ENSRNOG00000048145	Sstr1	6	79254339	79258611	4273	+	protein_coding	199.297	252.913	145.681	-0.545553	0.545553	3.22218	0.000599536	0.458555	224.832	195.66	323.547	212.581	307.946	194.861	122.902	145.49	93.5168	171.636
ENSRNOG00000024294	AABR07019083.1	15	87389610	87390376	767	-	pseudogene	388.753	475.581	301.926	-0.498779	0.498779	3.19081	0.000644457	0.460635	482.193	435.021	675.093	437.917	347.681	319.241	253.696	376.731	298.847	261.114
ENSRNOG00000043225	Zfp771	1	198690794	198700969	10176	+	protein_coding	952.667	1056.93	848.403	-0.295696	0.295696	3.17883	0.000662481	0.460635	1094.5	1118.34	1091.97	1078.85	900.991	782.554	855.802	931.711	917.888	754.058
ENSRNOG00000058870	Mroh7	5	126283873	126323799	39927	-	protein_coding	34.4836	26.6006	42.3667	0.495473	-0.495473	3.02998	0.000933308	0.620731	26.7885	27.8096	31.1103	24.4468	22.8476	47.6788	43.974	36.6133	43.7089	39.8585
ENSRNOG00000003597	Tuba4a	9	82415605	82419288	3684	-	protein_coding	4304.05	4668.6	3939.49	-0.233974	0.233974	2.97579	0.00105733	0.671258	4664.07	4537.93	5236.89	4669.35	4234.75	3806.01	4336.52	4074.67	3709.16	3771.1
ENSRNOG00000007254	Ttc9	6	105364668	105399500	34833	+	protein_coding	473.426	531.629	415.224	-0.322201	0.322201	2.9468	0.00113031	0.671258	462.102	531.362	596.28	509.132	559.27	423.927	377.726	472.118	355.77	446.578
ENSRNOG00000014302	Dlgap3	5	145257714	145304536	46823	+	protein_coding	2820.12	3266.09	2374.15	-0.392676	0.392676	2.92266	0.00119492	0.671258	3196.44	2694.55	4341.96	3100.5	2997.01	2447.17	2044.23	2711.31	2197.65	2470.41
ENSRNOG00000003435	Mcf2	X	143154209	143274180	119972	-	protein_coding	56.8453	69.0555	44.6351	-0.475018	0.475018	2.91169	0.00122549	0.671258	72.7116	60.5851	72.5906	80.7809	58.6091	37.3138	45.1016	61.6644	37.61	41.4854
ENSRNOG00000006841	Ano4	7	29492016	29701721	209706	-	protein_coding	234.763	275.762	193.765	-0.418956	0.418956	2.90803	0.00123586	0.671258	314.765	245.32	263.4	243.405	311.92	205.226	152.218	229.315	157.556	224.509
ENSRNOG00000037563	Cd68	10	56268720	56270640	1921	-	protein_coding	24.6352	17.3256	31.9449	0.537902	-0.537902	2.88274	0.00130996	0.671258	19.1346	15.8912	22.8142	14.8807	13.9072	27.9854	37.2088	29.8687	22.3627	42.2988
ENSRNOG00000049127	Smap1	9	30068659	30161578	92920	-	protein_coding	1559.05	1702.16	1415.94	-0.251026	0.251026	2.8806	0.00131645	0.671258	1540.34	1640.77	1823.06	1792.06	1714.56	1438.66	1420.7	1613.87	1300.09	1306.38
ENSRNOG00000015049	Scn5a	8	128169191	128266639	97449	-	protein_coding	45.1415	56.984	33.299	-0.517033	0.517033	2.85382	0.00140017	0.690917	64.101	48.6668	71.5536	64.8373	35.7615	30.0584	37.2088	40.4673	33.5441	25.2166
ENSRNOG00000005569	Phospho1	10	83636518	83643859	7342	+	protein_coding	306.659	345.59	267.729	-0.326628	0.326628	2.76982	0.00169894	0.812146	320.505	334.708	383.693	374.143	314.9	254.978	219.87	297.724	260.221	305.853
ENSRNOG00000009563	Krt2	7	143412858	143420027	7170	-	protein_coding	84.2583	102.377	66.1396	-0.469436	0.469436	2.75296	0.0017662	0.818715	143.51	107.266	95.4048	88.2212	77.4832	82.9196	59.7596	67.4455	62.0057	58.5676
ENSRNOG00000055401	Kcnc1	1	102414625	102456411	41787	+	protein_coding	609.963	716.845	503.081	-0.414983	0.414983	2.71194	0.00194114	0.831259	709.895	649.552	979.973	715.336	529.469	515.138	546.857	549.199	421.842	482.369
ENSRNOG00000023389	Ephx4	14	3360712	3389943	29232	-	protein_coding	134.012	152.775	115.25	-0.351935	0.351935	2.69267	0.00202925	0.831259	131.072	153.946	143.107	166.876	168.874	97.4306	111.626	136.818	110.797	119.576
ENSRNOG00000012584	Aamdc	1	162519521	162533893	14373	-	protein_coding	147.54	126.792	168.288	0.355376	-0.355376	2.64213	0.00227964	0.831259	137.769	120.177	100.59	125.423	150	163.766	158.983	151.271	173.819	193.598
ENSRNOG00000013959	Skor1	8	68030621	68038533	7913	-	protein_coding	28.3812	35.9912	20.7712	-0.503261	0.503261	2.63604	0.00231187	0.831259	32.5289	36.7484	41.4804	40.3904	28.8079	25.9124	16.9131	28.9052	18.2968	13.8285
ENSRNOG00000019178	Taf10	1	170585167	170586603	1437	-	protein_coding	688.807	748.537	629.077	-0.237508	0.237508	2.61748	0.00241279	0.831259	718.506	812.437	813.015	699.392	699.336	563.854	670.886	671.564	636.321	602.758
ENSRNOG00000053805	Akain1	9	117795132	117842270	47139	+	protein_coding	21.4001	28.3934	14.4067	-0.516307	0.516307	2.5986	0.00252001	0.831259	22.9616	22.8436	35.2583	35.0759	25.8277	14.5109	10.1479	22.1607	8.1319	17.0822
ENSRNOG00000037435	Tmem196	6	147876237	147940226	63990	+	protein_coding	70.0899	90.2049	49.975	-0.508188	0.508188	2.59851	0.00252054	0.831259	72.7116	60.5851	118.219	119.045	80.4633	42.4963	56.377	71.2995	48.7914	30.9107
ENSRNOG00000001369	Oas1a	12	41200718	41211909	11192	+	protein_coding	35.9191	15.3213	56.5169	0.451539	-0.451539	2.5972	0.00252814	0.831259	13.3942	20.8572	7.25906	20.1952	14.9006	51.8248	21.4232	12.5256	134.176	62.6348
ENSRNOG00000026517	Vrk3	1	100755682	100783004	27323	+	protein_coding	958.339	895.21	1021.47	0.183498	-0.183498	2.58188	0.00261893	0.831259	927.073	900.832	805.756	875.835	966.553	1010.58	1050.87	965.434	1044.95	1035.51
ENSRNOG00000021003	Sac3d1	1	221484316	221486633	2318	-	protein_coding	266.11	291.182	241.038	-0.257561	0.257561	2.58046	0.0026275	0.831259	297.544	304.912	311.103	288.048	254.304	249.795	258.206	243.767	237.858	215.561
ENSRNOG00000025423	Map3k13	11	82745735	82938357	192623	-	protein_coding	389.972	436.036	343.908	-0.306469	0.306469	2.54524	0.00284946	0.831259	433.4	373.443	456.284	458.113	458.939	344.116	351.792	338.191	279.534	405.906
ENSRNOG00000021681	Eea1	7	37018459	37186732	168274	+	protein_coding	798.9	845.733	752.068	-0.163006	0.163006	2.54231	0.00286872	0.831259	848.621	841.24	885.606	838.633	814.567	749.386	732.9	767.915	706.459	803.678
ENSRNOG00000019494	Psmb10	19	37909546	37912027	2482	-	protein_coding	514.064	443.498	584.63	0.345983	-0.345983	2.53739	0.00290144	0.831259	471.669	422.11	391.989	469.804	461.919	588.729	483.714	515.476	759.316	575.915
ENSRNOG00000033220	Oas1f	12	41227825	41307352	79528	-	protein_coding	75.8714	39.3186	112.424	0.478182	-0.478182	2.53481	0.0029187	0.831259	44.0097	36.7484	31.1103	49.9566	34.7681	138.89	39.4639	38.5403	254.122	91.1052
ENSRNOG00000001325	Il3ra	12	18534767	18540166	5400	-	protein_coding	227.141	186.112	268.171	0.4152	-0.4152	2.51628	0.00304596	0.831259	203.784	200.626	163.847	208.33	153.973	363.81	222.125	207.154	282.583	265.181
ENSRNOG00000003512	Gabra1	10	27310725	27366665	55941	-	protein_coding	1372.16	1721.74	1022.58	-0.485475	0.485475	2.51341	0.00306613	0.831259	1237.05	1889.06	2250.31	2017.4	1214.9	1150.51	865.95	1507.89	895.525	693.05
ENSRNOG00000018577	Neil1	8	61817258	61823102	5845	-	protein_coding	143.588	127.373	159.804	0.297919	-0.297919	2.51192	0.00307669	0.831259	115.765	141.034	116.145	131.8	132.119	165.839	161.238	143.563	153.49	174.889
ENSRNOG00000007539	Rsad2	6	45655954	45669148	13195	-	protein_coding	130.956	78.4448	183.467	0.497795	-0.497795	2.49691	0.00318486	0.831259	79.4088	74.4899	62.2205	110.542	65.5627	353.445	96.9684	68.409	231.759	166.755
ENSRNOG00000015633	Cul3	9	86044485	86129329	84845	-	protein_coding	2888.3	3035.48	2741.13	-0.144064	0.144064	2.49686	0.00318519	0.831259	2837.67	3001.45	3130.73	3157.89	3049.66	2823.41	2750.07	2878.96	2598.14	2655.06
ENSRNOG00000017459	C1ql3	17	80314186	80320681	6496	-	protein_coding	542.254	646.408	438.101	-0.426609	0.426609	2.44805	0.00356414	0.831259	663.015	563.144	956.122	497.44	552.316	488.189	437.485	484.644	346.622	433.563
ENSRNOG00000015075	Stc1	15	50891127	50903162	12036	+	protein_coding	172.903	199.626	146.179	-0.372028	0.372028	2.43911	0.00363823	0.831259	170.298	177.783	257.178	220.022	172.847	153.401	119.519	157.052	154.506	146.419
ENSRNOG00000014509	Sacs	15	41448064	41530398	82335	+	protein_coding	2308.3	2562.69	2053.91	-0.289344	0.289344	2.43812	0.00364649	0.831259	2412.88	2280.39	2864.22	2854.97	2400.99	2116.52	1738.67	2404.91	1987.23	2022.21
ENSRNOG00000012681	Lgals9	10	64737022	64760201	23180	+	protein_coding	259.512	177.915	341.108	0.497016	-0.497016	2.4336	0.0036847	0.831259	185.606	142.027	132.737	213.644	215.562	366.919	201.83	184.03	591.596	361.167
ENSRNOG00000008463	Rundc3b	4	22445414	22586689	141276	+	protein_coding	464.912	538.264	391.559	-0.377714	0.377714	2.42036	0.0037987	0.831259	498.457	407.212	658.501	511.258	615.892	441.547	340.517	437.432	324.259	414.04
ENSRNOG00000049282	Oas2	12	41340815	41363161	22347	+	protein_coding	7.13987	2.41907	11.8607	0.390389	-0.390389	2.40861	0.00390293	0.831259	3.82693	1.9864	1.03701	4.25162	0.993374	15.5474	5.6377	1.92701	22.3627	13.8285
ENSRNOG00000017969	Olfm3	2	217963456	218005509	42054	+	protein_coding	210.594	259.825	161.363	-0.458616	0.458616	2.34725	0.00449516	0.831259	172.212	268.164	269.622	380.52	208.609	185.533	171.386	182.103	102.665	165.128
ENSRNOG00000003917	Uck2	13	85376716	85443976	67261	-	protein_coding	386.56	432.879	340.241	-0.307367	0.307367	2.34661	0.00450183	0.831259	373.125	408.205	479.098	425.162	478.806	329.606	329.241	411.417	283.6	347.338
ENSRNOG00000007865	Ephb1	8	110376954	110813000	436047	-	protein_coding	1356	1201.9	1510.11	0.29519	-0.29519	2.3355	0.00461845	0.831259	1302.11	1096.49	1175.97	1095.86	1339.07	1483.22	1402.66	1357.58	1895.75	1411.32
ENSRNOG00000060414	AABR07052730.2	3	71107898	71109960	2063	-	lincRNA	7.32697	3.99585	10.6581	0.46166	-0.46166	2.33179	0.00465811	0.831259	4.78366	4.966	2.07402	3.18872	4.96687	10.365	18.0406	9.63507	7.11541	8.13439
ENSRNOG00000016411	Rps12	1	22758212	22760370	2159	+	protein_coding	38.2008	45.2255	31.1762	-0.409061	0.409061	2.3096	0.00490233	0.831259	43.0529	37.7416	50.8134	47.8308	46.6886	30.0584	29.316	30.8322	35.577	30.0972
ENSRNOG00000031593	Nanos3	19	25284909	25288335	3427	-	protein_coding	8.25798	5.02502	11.4909	0.473567	-0.473567	2.30594	0.00494379	0.831259	6.69712	4.966	3.11103	6.37744	3.9735	14.5109	7.89277	9.63507	13.2143	12.2016
ENSRNOG00000004708	Aard	7	91588458	91593297	4840	+	protein_coding	265.029	210.15	319.909	0.433704	-0.433704	2.29956	0.00501697	0.831259	233.443	203.606	147.255	221.084	245.363	286.073	273.992	278.454	490.963	270.062
ENSRNOG00000042211	Tmem240	5	173183990	173188924	4935	+	protein_coding	171.562	196.439	146.685	-0.352498	0.352498	2.29827	0.00503184	0.831259	198.044	147.987	245.771	212.581	177.814	151.328	130.795	163.796	144.341	143.165
ENSRNOG00000026120	Fam8a1	17	18415629	18421861	6233	-	protein_coding	828.442	881.586	775.297	-0.178458	0.178458	2.278	0.00527225	0.831259	895.501	944.532	921.901	865.206	780.792	765.97	758.834	815.127	769.481	767.073
ENSRNOG00000010637	Tbc1d5	9	1145700	1746397	600698	+	protein_coding	906.791	854.3	959.282	0.162458	-0.162458	2.26316	0.00545556	0.831259	851.491	908.777	851.384	803.557	856.289	872.729	979.832	998.193	956.514	989.142
ENSRNOG00000014603	Sgcg	15	41549331	41595345	46015	-	protein_coding	69.8831	48.865	90.9012	0.475239	-0.475239	2.26184	0.00547223	0.831259	59.3174	43.7008	34.2213	42.5162	64.5693	135.781	65.3973	48.1753	122.995	82.1573
ENSRNOG00000051860	Rnase4	15	28028521	28035389	6869	+	protein_coding	10.2578	6.41707	14.0986	0.470647	-0.470647	2.25926	0.00550479	0.831259	7.65386	6.95239	4.14804	6.37744	6.95362	20.7299	14.658	8.67156	10.1649	16.2688
ENSRNOG00000016722	Xpo6	1	197500514	197590277	89764	-	protein_coding	3062.04	3205.01	2919.06	-0.132262	0.132262	2.25289	0.00558614	0.831259	3127.56	3047.14	3394.13	3269.5	3186.74	2987.18	2909.05	3077.44	2846.16	2775.45
ENSRNOG00000009255	Timm29	8	22625874	22628843	2970	+	protein_coding	1493.17	1577.05	1409.3	-0.157401	0.157401	2.24418	0.00569934	0.831259	1498.24	1528.53	1659.21	1618.81	1580.46	1352.63	1353.05	1519.45	1475.94	1345.43
ENSRNOG00000053479	AABR07029417.1	10	28192459	28192730	272	+	pseudogene	93.9817	119.15	68.8134	-0.465949	0.465949	2.24174	0.00573136	0.831259	87.0626	112.232	158.662	142.429	95.3639	71.5182	50.7393	114.657	59.9727	47.1795
ENSRNOG00000000605	Hs3st5	20	40236437	40545494	309058	+	protein_coding	15.6581	23.2771	8.03904	-0.431513	0.431513	2.24068	0.00574535	0.831259	18.1779	13.9048	38.3693	34.013	11.9205	8.29196	2.25508	15.4161	10.1649	4.06719
ENSRNOG00000021063	Grin2d	1	101820461	101856881	36421	-	protein_coding	71.7823	97.0431	46.5216	-0.471081	0.471081	2.24012	0.00575274	0.831259	62.1876	93.3607	191.847	87.1583	50.6621	31.0949	40.5914	68.409	51.8408	40.6719
ENSRNOG00000037146	Ctxn2	3	117416345	117416786	442	+	protein_coding	7.69111	11.1225	4.25975	-0.446185	0.446185	2.22698	0.00592955	0.831259	7.65386	12.9116	18.6662	7.44034	8.94037	5.18248	2.25508	6.74455	3.04946	4.06719
ENSRNOG00000033618	Col28a1	4	34048533	34194764	146232	-	protein_coding	4.52869	2.24378	6.81361	0.422982	-0.422982	2.22237	0.00599275	0.831259	1.91346	1.9864	2.07402	4.25162	0.993374	6.21897	6.76524	4.81753	8.1319	8.13439
ENSRNOG00000005111	Nutm1	3	103734435	103745236	10802	-	protein_coding	41.8444	50.8684	32.8203	-0.432059	0.432059	2.20486	0.0062393	0.831259	41.1395	50.6532	59.1095	62.7115	40.7283	31.0949	22.5508	43.3578	34.5606	32.5376
ENSRNOG00000008683	Alk	6	22696397	23203775	507379	+	protein_coding	143.87	186.941	100.798	-0.465338	0.465338	2.18105	0.00659094	0.831259	127.245	244.327	274.807	186.009	102.318	99.5036	74.4176	160.906	97.5828	71.5826
ENSRNOG00000042711	AABR07072264.1	11	86917667	86920094	2428	-	protein_coding	36.8917	44.9986	28.7849	-0.434262	0.434262	2.16755	0.00679902	0.831259	44.0097	40.7212	54.9615	43.5791	41.7217	35.2408	29.316	35.6498	15.2473	28.4704
ENSRNOG00000059900	Bst2	16	19938784	19942353	3570	-	protein_coding	205.167	147.937	262.397	0.46035	-0.46035	2.16272	0.00687508	0.831259	147.337	173.81	87.1087	161.562	169.867	272.598	182.661	141.636	415.743	299.346
ENSRNOG00000013662	Erich6	2	148811907	148838441	26535	-	protein_coding	18.0012	22.7757	13.2266	-0.456801	0.456801	2.1593	0.00692951	0.831259	26.7885	15.8912	30.0733	21.2581	19.8675	14.5109	13.5305	13.4891	13.2143	11.3881
ENSRNOG00000019310	Eid2	1	85516653	85517360	708	-	protein_coding	291.213	335.675	246.751	-0.360937	0.360937	2.1585	0.0069423	0.831259	316.678	350.599	444.877	318.872	247.35	241.503	243.548	297.724	229.726	221.255
ENSRNOG00000015719	Egr4	4	117293620	117296082	2463	-	protein_coding	412.099	440.622	383.576	-0.190497	0.190497	2.13139	0.00738938	0.831259	474.539	433.035	461.469	434.729	399.336	407.343	368.705	366.133	381.183	394.518
ENSRNOG00000026053	Grem1	3	105203309	105214989	11681	-	protein_coding	57.4528	83.0424	31.8632	-0.421402	0.421402	2.0918	0.00809461	0.831259	24.875	85.4151	138.959	107.354	58.6091	17.6204	16.9131	67.4455	34.5606	22.7763
ENSRNOG00000007262	Ccdc134	7	123364312	123376221	11910	+	protein_coding	299.751	244.311	355.192	0.398246	-0.398246	2.08453	0.00823126	0.831259	312.851	218.504	209.476	211.518	269.204	494.408	260.462	284.235	390.331	346.525
ENSRNOG00000010775	Arrdc4	1	129766100	129780356	14257	-	protein_coding	421.268	351.321	491.216	0.37604	-0.37604	2.07973	0.00832288	0.831259	321.462	451.906	253.03	365.64	364.568	576.291	445.378	366.133	575.332	492.944
ENSRNOG00000029195	Uba7	8	116754178	116764126	9949	+	protein_coding	142.39	97.2943	187.485	0.451064	-0.451064	2.07191	0.00847406	0.831259	101.414	89.3879	50.8134	113.731	131.125	233.211	99.2234	105.022	299.864	200.106
ENSRNOG00000017659	Hs3st2	1	191344979	191474142	129164	+	protein_coding	64.6372	80.4584	48.816	-0.439615	0.439615	2.06998	0.00851182	0.831259	61.2308	89.3879	108.886	87.1583	55.629	37.3138	45.1016	77.0806	44.7254	39.8585
ENSRNOG00000022391	Zfp711	X	84064427	84096617	32191	+	protein_coding	165.929	186.868	144.99	-0.313152	0.313152	2.06926	0.00852593	0.831259	172.212	162.885	209.476	203.015	186.754	162.73	127.412	175.358	121.978	137.471
ENSRNOG00000014765	Vapa	9	113300832	113331319	30488	-	protein_coding	3721.35	3885.86	3556.83	-0.125604	0.125604	2.06511	0.00860782	0.831259	3928.34	3900.29	4065.07	3809.46	3726.15	3537.56	3768.24	3678.67	3474.35	3325.34
ENSRNOG00000018163	Ipcef1	1	43567842	43638161	70320	-	protein_coding	11.461	15.5002	7.42191	-0.444817	0.444817	2.05849	0.00873997	0.831259	17.2212	13.9048	24.8882	9.56615	11.9205	7.25547	4.51016	8.67156	10.1649	6.50751
ENSRNOG00000029956	AABR07033023.1	11	1835185	1836897	1713	-	protein_coding	162.748	176.654	148.842	-0.229614	0.229614	2.05291	0.00885307	0.831259	167.428	181.755	184.588	179.631	169.867	151.328	156.728	143.563	141.292	151.3
ENSRNOG00000048412	RGD1309028	6	128973956	128976013	2058	+	protein_coding	13.5954	9.62262	17.5682	0.447635	-0.447635	2.04817	0.00895012	0.831259	10.5241	8.93879	8.29607	7.44034	12.9139	16.5839	18.0406	23.1242	16.2638	13.8285
ENSRNOG00000011460	Arfgef3	1	13838707	13915594	76888	-	protein_coding	1576.48	1759.88	1393.08	-0.295228	0.295228	2.04537	0.00900808	0.831259	1637.93	1549.39	2003.5	1953.62	1654.96	1679.12	1180.53	1560.88	1256.38	1288.49
ENSRNOG00000017986	Zfp458	2	86971147	86980515	9369	+	protein_coding	77.6902	68.2935	87.0869	0.302376	-0.302376	2.04405	0.00903552	0.831259	65.0578	65.5511	67.4056	66.9631	76.4898	91.2116	90.2031	79.9711	89.4509	84.5977
ENSRNOG00000024563	Ganc	3	112173907	112226023	52117	+	protein_coding	543.225	503.312	583.137	0.201097	-0.201097	2.03872	0.00914713	0.831259	505.155	505.538	450.062	483.622	572.184	587.693	570.535	536.673	605.826	614.96
ENSRNOG00000055241	AABR07053500.1	3	110540717	110541170	454	+	pseudogene	107.144	122.943	91.346	-0.348755	0.348755	2.03552	0.00921474	0.831259	126.289	132.095	138.959	133.926	83.4434	89.1386	87.9481	98.2777	101.649	79.717
ENSRNOG00000000043	Idua	14	2042411	2056762	14352	-	protein_coding	1203.94	1069.9	1337.98	0.285349	-0.285349	2.03379	0.00925138	0.831259	1128.94	995.186	911.531	1127.74	1186.09	1555.78	1266.23	1058.89	1352.94	1456.06
ENSRNOG00000016962	Neu2	9	94702129	94724902	22774	+	protein_coding	18.3544	22.9558	13.7531	-0.436625	0.436625	2.03093	0.00931248	0.831259	23.9183	22.8436	18.6662	25.5097	23.841	17.6204	11.2754	14.4526	9.14838	16.2688
ENSRNOG00000016636	Lpin3	3	156886454	156899436	12983	+	protein_coding	135.747	119.179	152.314	0.306299	-0.306299	2.02526	0.00943485	0.831259	115.765	115.211	109.923	116.92	138.079	138.89	142.07	130.073	187.034	163.501
ENSRNOG00000024172	T2	1	52907435	52962388	54954	-	protein_coding	25.3567	16.4049	34.3085	0.437124	-0.437124	2.01267	0.00971255	0.831259	24.875	13.9048	11.4071	15.9436	15.894	51.8248	13.5305	21.1972	46.7584	38.2316
ENSRNOG00000006514	Vezt	7	34888491	34951644	63154	-	protein_coding	1253.79	1355.98	1151.6	-0.219844	0.219844	2.00801	0.00981728	0.831259	1166.26	1345.78	1478.77	1452.99	1336.09	1075.88	1132.05	1324.82	1130.33	1094.89
ENSRNOG00000059485	Cdkl3	10	37458452	37493491	35040	+	protein_coding	63.4701	54.2513	72.6888	0.345681	-0.345681	2.00423	0.00990311	0.831259	45.9231	47.6736	67.4056	60.5856	49.6687	63.2262	72.1625	75.1535	81.319	71.5826
ENSRNOG00000001593	Lnpk	3	61433863	61494778	60916	-	protein_coding	467.092	520.254	413.93	-0.289206	0.289206	2.00111	0.00997446	0.831259	420.962	515.47	577.614	599.479	487.747	415.635	399.149	499.097	383.216	372.555
ENSRNOG00000016448	Eef2k	1	190780236	190842324	62089	+	protein_coding	1465.06	1235.03	1695.09	0.360263	-0.360263	1.997	0.0100694	0.831259	1513.55	1059.74	993.454	1105.42	1502.98	2000.44	1409.42	1319.04	1884.57	1861.96
ENSRNOG00000016465	Trmu	7	126756151	126772749	16599	+	protein_coding	234.236	214.729	253.744	0.224166	-0.224166	1.99656	0.0100796	0.831259	235.356	190.694	212.587	226.399	208.609	264.306	249.186	227.388	268.353	259.487
ENSRNOG00000023679	Prdm5	4	96659084	96812263	153180	+	protein_coding	106.655	92.1081	121.201	0.32918	-0.32918	1.99406	0.0101377	0.831259	99.5001	98.3267	80.8867	76.5292	105.298	117.124	124.029	94.4237	132.143	138.285
ENSRNOG00000028768	Gbp4	2	248249468	248263168	13701	+	protein_coding	49.3316	37.0385	61.6248	0.432829	-0.432829	1.99169	0.0101932	0.831259	51.6635	34.762	27.9992	34.013	36.7548	68.4087	43.974	45.2848	97.5828	52.8735
ENSRNOG00000012708	Ptchd4	9	21141077	21338582	197506	-	protein_coding	8.81327	12.4933	5.13322	-0.417319	0.417319	1.99014	0.0102295	0.831259	14.351	10.9252	20.7402	8.50325	7.94699	5.18248	2.25508	8.67156	3.04946	6.50751
ENSRNOG00000008225	AABR07064349.1	6	76661416	76661824	409	+	pseudogene	49.5788	59.3394	39.8181	-0.400726	0.400726	1.9892	0.0102519	0.831259	52.6203	62.5715	80.8867	49.9566	50.6621	30.0584	34.9537	50.1024	37.61	46.366
ENSRNOG00000021265	Cds2	3	124896618	124935226	38609	+	protein_coding	1244.15	1371.38	1116.92	-0.265996	0.265996	1.98596	0.0103285	0.831259	1237.05	1409.35	1493.29	1553.97	1163.24	1112.16	1128.67	1319.04	1046.98	977.754
ENSRNOG00000020185	Wdr6	8	117358787	117366096	7310	-	protein_coding	6292.19	5936.84	6647.55	0.157536	-0.157536	1.98252	0.0104108	0.831259	6046.55	6411.1	5410.08	5562.19	6254.28	6311.22	6982.85	6621.22	6824.69	6497.75
ENSRNOG00000014786	Ccne1	1	94485832	94494980	9149	-	protein_coding	329.469	371.145	287.793	-0.312385	0.312385	1.98132	0.0104395	0.831259	316.678	365.497	409.618	455.987	307.946	277.781	283.012	339.154	295.798	243.218
ENSRNOG00000057753	Nup62cl	X	111334252	111365849	31598	-	protein_coding	20.8686	14.2279	27.5094	0.437161	-0.437161	1.97537	0.0105834	0.831259	21.0481	10.9252	7.25906	17.0065	14.9006	29.0219	13.5305	25.0512	40.6595	29.2838
ENSRNOG00000005096	Bzw2	6	55586346	55647665	61320	-	protein_coding	1157.2	1271.63	1042.76	-0.25876	0.25876	1.97114	0.0106871	0.831259	1258.1	1214.68	1423.81	1275.49	1186.09	1083.14	957.281	1270.87	1037.83	864.686
ENSRNOG00000007364	Rab15	6	99845954	99870024	24071	-	protein_coding	1175.59	1311.77	1039.42	-0.292539	0.292539	1.96847	0.0107531	0.831259	1190.17	1234.55	1675.81	1164.95	1293.37	1113.2	1004.64	1201.49	869.096	1008.66
ENSRNOG00000017577	Bphl	17	31498883	31535172	36290	-	protein_coding	326.853	295.178	358.529	0.255485	-0.255485	1.96523	0.0108336	0.831259	291.803	281.075	263.4	301.865	337.747	378.321	290.905	349.753	391.348	382.316
ENSRNOG00000018247	Dhx58	10	88599680	88611105	11426	-	protein_coding	201.807	147.486	256.128	0.434947	-0.434947	1.96494	0.0108407	0.831259	134.899	165.864	100.59	187.071	149.006	239.43	195.064	123.329	421.842	300.972
ENSRNOG00000014007	Gfod1	17	23823632	23923792	100161	-	protein_coding	593.244	699.973	486.514	-0.385212	0.385212	1.95818	0.0110107	0.831259	698.414	646.573	811.978	848.199	494.7	543.124	364.195	587.739	580.414	357.1
ENSRNOG00000009184	Foxp1	4	131366744	131694755	328012	-	protein_coding	191.888	216.887	166.888	-0.318948	0.318948	1.95619	0.0110615	0.831259	223.875	232.409	228.142	238.091	161.92	193.825	157.855	142.599	192.116	148.046
ENSRNOG00000000459	Psmb9	20	3973420	3978845	5426	-	protein_coding	286.112	238.829	333.394	0.368674	-0.368674	1.95531	0.0110838	0.831259	243.967	223.47	208.439	254.035	264.238	439.474	266.099	227.388	396.43	337.577
ENSRNOG00000056610	Cog5	6	50954631	51230701	276071	+	protein_coding	413.506	381.741	445.27	0.209314	-0.209314	1.95418	0.0111128	0.831259	360.688	374.436	380.582	368.828	424.171	447.766	421.7	393.111	487.914	475.862
ENSRNOG00000033545	AY172581.21	MT	3761	3831	71	-	Mt_tRNA	24.5668	31.7003	17.4334	-0.435094	0.435094	1.95196	0.0111696	0.831259	30.6154	30.7892	48.7394	25.5097	22.8476	13.4744	19.1682	28.9052	14.2308	11.3881
ENSRNOG00000036668	Ogfod3	10	110378534	110406377	27844	-	protein_coding	170.512	153.162	187.862	0.266105	-0.266105	1.95049	0.0112076	0.831259	155.947	171.823	139.996	137.115	160.927	176.204	181.534	172.468	187.034	222.069
ENSRNOG00000012807	C1qa	5	155261250	155264143	2894	-	protein_coding	7.27931	0.397315	14.1613	0.23812	-0.23812	1.9501	0.0112177	0.831259	0	0.993199	0	0	0.993374	19.6934	21.4232	0	2.03297	27.6569
ENSRNOG00000010743	Fdxacb1	8	55196758	55201199	4442	+	protein_coding	65.4192	55.738	75.1003	0.345019	-0.345019	1.94986	0.0112239	0.831259	60.2741	40.7212	52.8875	55.2711	69.5362	79.8101	69.9074	68.409	83.3519	74.0229
ENSRNOG00000050794	Pdlim4	10	39390581	39405311	14731	-	protein_coding	2840.49	2584.55	3096.43	0.23929	-0.23929	1.94605	0.0113228	0.831259	2801.31	2345.94	2383.05	2557.35	2835.09	2998.58	2914.69	2658.32	3308.67	3601.91
ENSRNOG00000007636	Cadps2	4	50326442	50860756	534315	-	protein_coding	315.019	420.762	209.276	-0.429165	0.429165	1.94044	0.01147	0.831259	253.534	378.409	773.609	484.685	213.575	188.642	216.488	354.571	180.935	105.747
ENSRNOG00000010799	Noct	2	140286661	140306869	20209	+	protein_coding	397.393	458.99	335.796	-0.354705	0.354705	1.93847	0.011522	0.831259	449.664	412.178	583.836	469.804	379.469	337.898	273.992	452.848	346.622	267.621
ENSRNOG00000001455	Kif13a	17	18151982	18335019	183038	+	protein_coding	1276.44	1194	1358.87	0.177739	-0.177739	1.93782	0.0115392	0.831259	1290.63	1198.79	1174.93	1048.03	1257.61	1271.78	1438.74	1297.84	1425.11	1360.88
ENSRNOG00000028895	Rtp4	11	80638945	80650802	11858	-	protein_coding	74.3185	47.7062	100.931	0.422497	-0.422497	1.92945	0.0117639	0.831259	58.3607	54.626	26.9622	34.013	64.5693	127.489	55.2494	39.5038	179.918	102.493
ENSRNOG00000000436	Egfl8	20	4378206	4380600	2395	-	protein_coding	43.5331	35.1188	51.9475	0.396207	-0.396207	1.9294	0.0117653	0.831259	30.6154	45.6872	30.0733	25.5097	43.7085	54.9343	49.6117	43.3578	46.7584	65.0751
ENSRNOG00000005981	Nt5c3a	4	87237949	87281157	43209	-	protein_coding	544.034	590.847	497.22	-0.229142	0.229142	1.92722	0.0118244	0.831259	538.64	516.464	711.388	617.548	570.197	475.751	489.352	510.659	513.326	497.011
ENSRNOG00000049456	Slc35f3	19	59186673	59304832	118160	+	protein_coding	211.625	236.16	187.091	-0.290189	0.290189	1.92721	0.0118246	0.831259	210.481	225.456	293.474	233.839	217.549	199.007	161.238	217.753	168.737	188.718
ENSRNOG00000012866	Nek8	10	65425771	65437143	11373	-	protein_coding	113.997	99.2815	128.712	0.313932	-0.313932	1.92378	0.0119184	0.831259	102.37	101.306	88.1458	90.347	114.238	116.087	139.815	101.168	151.457	135.031
ENSRNOG00000000423	AABR07044388.1	20	4317440	4318342	903	-	unprocessed_pseudogene	30.9393	25.0769	36.8018	0.395825	-0.395825	1.92173	0.011975	0.831259	22.9616	22.8436	23.8512	31.8872	23.841	34.2043	30.4436	40.4673	32.5276	46.366
ENSRNOG00000048190	Rgmb	1	57796709	57815038	18330	-	protein_coding	819.675	887.855	751.495	-0.222726	0.222726	1.91927	0.0120428	0.831259	793.131	809.457	951.974	1006.57	878.143	813.649	676.524	811.273	749.151	706.878
ENSRNOG00000027489	Mn1	12	51214192	51250230	36039	-	protein_coding	481.21	527.745	434.675	-0.252239	0.252239	1.91612	0.0121306	0.831259	486.02	474.749	638.797	517.635	521.522	414.598	387.873	503.914	439.122	427.869
ENSRNOG00000020689	Cpeb3	1	255665238	255815733	150496	-	protein_coding	366.743	422.986	310.499	-0.351363	0.351363	1.90699	0.0123882	0.831259	439.14	438.994	538.208	398.59	299.999	295.401	339.389	389.257	275.468	252.98
ENSRNOG00000026821	Arhgap42	8	7213822	7426611	212790	-	protein_coding	773.569	686.254	860.884	0.285432	-0.285432	1.90449	0.0124598	0.831259	769.213	740.927	565.17	577.158	778.805	848.89	883.991	737.083	835.552	998.903
ENSRNOG00000001516	Rapgef4	3	58632476	58924038	291563	+	protein_coding	1403.11	1660.39	1145.84	-0.384279	0.384279	1.89522	0.0127285	0.831259	1218.88	1467.95	2191.2	2031.21	1392.71	1203.37	975.321	1604.24	1020.55	925.694
ENSRNOG00000019478	Irf9	15	34282936	34288138	5203	+	protein_coding	378.74	314.159	443.321	0.370842	-0.370842	1.89008	0.01288	0.831259	369.299	335.701	254.067	300.802	310.926	484.043	368.705	295.797	614.975	453.086
ENSRNOG00000030877	Htr2c	X	118084890	118318039	233150	+	protein_coding	166.454	205.216	127.692	-0.416187	0.416187	1.88832	0.0129326	0.831259	151.164	197.647	263.4	222.147	191.721	196.934	120.647	158.015	82.3355	80.5305
ENSRNOG00000000778	Znrd1as1	20	2077072	2088389	11318	-	protein_coding	127.198	112.262	142.133	0.291024	-0.291024	1.88606	0.013	0.831259	123.418	104.286	103.701	97.7874	132.119	151.328	149.963	116.584	154.506	138.285
ENSRNOG00000014928	Apba1	1	241594565	241796513	201949	+	protein_coding	2426.74	2775.88	2077.6	-0.336495	0.336495	1.8776	0.0132558	0.831259	2795.57	2401.56	3648.2	2743.36	2290.72	2155.91	1853.67	2746.96	1801.22	1830.24
ENSRNOG00000020061	Tmem198	9	82674202	82679626	5425	+	protein_coding	773.942	852.716	695.168	-0.262977	0.262977	1.86974	0.0134977	0.831259	865.842	759.797	993.454	933.232	711.256	783.591	670.886	754.426	645.469	621.467
ENSRNOG00000018434	Stab1	16	7222067	7250924	28858	-	protein_coding	25.3965	3.57515	47.2179	0.245769	-0.245769	1.86961	0.0135018	0.831259	1.91346	6.95239	0	1.06291	7.94699	75.6642	80.0553	2.89052	1.01649	76.4633
ENSRNOG00000012213	Nthl1	10	13996645	14002910	6266	+	protein_coding	109.621	97.4205	121.822	0.279639	-0.279639	1.86631	0.0136048	0.831259	83.2357	99.3199	102.664	94.5986	107.284	112.978	145.453	111.767	120.962	117.949
ENSRNOG00000061005	AABR07016572.1	14	104708648	104715786	7139	+	lincRNA	88.4269	75.0296	101.824	0.346597	-0.346597	1.86334	0.0136982	0.831259	88.0193	49.66	69.4796	77.5921	90.3971	99.5036	91.3307	94.4237	118.929	104.934
ENSRNOG00000019476	Agap1	9	96621586	97030163	408578	+	protein_coding	2078.54	2216.93	1940.15	-0.182875	0.182875	1.86194	0.0137424	0.831259	2106.72	2246.62	2492.97	2210.84	2027.48	1793.14	2031.83	2127.42	1861.19	1887.18
ENSRNOG00000052194	AABR07067728.1	9	59564498	59594416	29919	-	lincRNA	14.4151	5.9658	22.8644	0.326559	-0.326559	1.85503	0.0139628	0.831259	12.4375	1.9864	2.07402	6.37744	6.95362	47.6788	7.89277	3.85403	34.5606	20.336
ENSRNOG00000026488	Gltpd2	10	57125961	57128686	2726	+	protein_coding	29.4294	21.628	37.2308	0.419435	-0.419435	1.84827	0.0141816	0.831259	28.702	17.8776	13.4811	21.2581	26.8211	47.6788	21.4232	26.9782	47.7749	42.2988
ENSRNOG00000017434	Mgat3	7	121408829	121435022	26194	+	protein_coding	1877.68	2055.85	1699.5	-0.247894	0.247894	1.84227	0.0143792	0.831259	1875.19	2099.62	2330.16	2214.03	1760.26	1797.28	1569.53	1985.79	1495.25	1649.65
ENSRNOG00000020678	Ifi35	10	89358376	89366626	8251	+	protein_coding	296.607	248.273	344.94	0.359314	-0.359314	1.8406	0.0144346	0.831259	283.193	232.409	178.366	228.525	318.873	362.773	334.879	238.95	398.463	389.637
ENSRNOG00000004731	Ano3	3	101840630	102151489	310860	-	protein_coding	106.887	126.141	87.6326	-0.37843	0.37843	1.83763	0.0145335	0.831259	146.38	104.286	170.069	96.7245	113.245	80.8466	100.351	100.205	96.5663	60.1945
ENSRNOG00000018414	Csf1r	18	56414488	56458300	43813	+	protein_coding	9.69061	4.42377	14.9574	0.339159	-0.339159	1.83222	0.0147157	0.831259	1.91346	8.93879	3.11103	3.18872	4.96687	18.6569	27.0609	3.85403	4.06595	21.1494
ENSRNOG00000015503	Otud7a	1	124625985	124653820	27836	+	protein_coding	442.346	506.294	378.399	-0.335451	0.335451	1.83029	0.0147811	0.831259	468.799	492.627	625.316	562.277	382.449	400.087	345.027	480.79	374.067	292.025
ENSRNOG00000042044	Stard3	10	86313383	86335923	22541	+	protein_coding	931.441	888.556	974.326	0.130896	-0.130896	1.82403	0.0149959	0.831259	912.722	879.974	870.05	864.143	915.891	950.466	940.368	940.383	982.943	1057.47
ENSRNOG00000021802	Isg15	5	173624310	173626248	1939	-	protein_coding	158.674	111.553	205.795	0.416486	-0.416486	1.82344	0.0150161	0.831259	140.64	89.3879	79.8497	129.675	118.212	291.255	110.499	96.3507	336.457	194.412
ENSRNOG00000004364	Babam2	6	25666655	26051229	384575	-	protein_coding	971.038	927.982	1014.09	0.124023	-0.124023	1.81866	0.0151823	0.831259	952.905	911.757	974.788	872.646	927.812	1001.25	1035.08	986.631	1063.25	984.261
ENSRNOG00000000420	Nelfe	20	4530342	4536209	5868	+	protein_coding	636.709	599.541	673.876	0.162185	-0.162185	1.8176	0.0152194	0.831259	588.39	611.811	569.318	567.592	660.594	647.81	688.926	631.097	684.096	717.453
ENSRNOG00000017359	Itm2c	9	92916469	92930279	13811	+	protein_coding	30288	28504.1	32071.9	0.163326	-0.163326	1.81628	0.015266	0.831259	29267.4	25989	28247.1	30650	28366.8	32249.5	28904.5	33333.5	35010.9	30861.1
ENSRNOG00000001773	Senp2	11	82630436	82664630	34195	-	protein_coding	670.55	712.253	628.847	-0.171715	0.171715	1.8129	0.0153851	0.831259	665.885	690.273	698.944	747.223	758.938	707.926	593.086	636.878	606.843	599.505
ENSRNOG00000032895	Cyp4f4	7	14891001	14907305	16305	+	protein_coding	175.092	141.012	209.173	0.38695	-0.38695	1.8101	0.0154847	0.831259	169.342	146.993	104.738	89.2841	194.701	215.591	191.682	156.088	228.71	253.793
ENSRNOG00000010146	Ndn	1	122981755	122983351	1597	+	protein_coding	3610.52	3842.94	3378.1	-0.177076	0.177076	1.80806	0.0155574	0.831259	4013.49	3416.61	4000.78	3640.45	4143.36	3441.16	3185.3	3752.86	3243.61	3267.58
ENSRNOG00000062146	AC119762.7	2	187884486	187885618	1133	-	lincRNA	9.1489	5.96849	12.3293	0.406991	-0.406991	1.80656	0.0156113	0.831259	9.56732	7.94559	3.11103	4.25162	4.96687	10.365	14.658	10.5986	16.2638	9.76127
ENSRNOG00000014997	Igf2r	1	48176106	48264477	88372	+	protein_coding	3246.96	3137.64	3356.29	0.0963401	-0.0963401	1.80313	0.0157352	0.831259	3035.71	2984.56	3202.28	3200.41	3265.22	3252.52	3301.43	3416.6	3387.95	3422.95
ENSRNOG00000048222	Nlrc5	19	10905542	10976396	70855	-	protein_coding	236.515	182.98	290.05	0.404188	-0.404188	1.80294	0.0157421	0.831259	183.693	171.823	111.997	203.015	244.37	368.992	202.957	178.249	385.249	314.801
ENSRNOG00000001808	Ints13	4	180855800	180887050	31251	-	protein_coding	743.076	704.37	781.783	0.145027	-0.145027	1.80243	0.0157606	0.831259	741.467	661.471	659.538	715.336	744.037	763.897	799.425	744.791	818.272	782.528
ENSRNOG00000055382	Hcn1	2	50099576	50499799	400224	+	protein_coding	779.967	919.848	640.085	-0.373706	0.373706	1.8024	0.0157617	0.831259	704.155	808.464	1126.19	1161.76	798.673	606.35	467.929	937.492	607.859	580.795
ENSRNOG00000042029	Efs	15	33578381	33589522	11142	-	protein_coding	1441.32	1274.51	1608.14	0.287998	-0.287998	1.8005	0.0158306	0.831259	1536.51	1217.66	1125.15	1060.78	1432.45	1741.31	1539.09	1272.79	1752.42	1735.07
ENSRNOG00000005776	Bcl11b	6	131834097	131926272	92176	-	protein_coding	443.006	535.501	350.512	-0.395319	0.395319	1.79962	0.0158627	0.831259	468.799	604.858	722.795	530.39	350.661	343.08	279.63	546.308	331.375	252.166
ENSRNOG00000014025	Rasgrf1	8	97277456	97405102	127647	+	protein_coding	1407.04	1718.57	1095.51	-0.401661	0.401661	1.79872	0.0158957	0.831259	2273.2	1501.72	1992.09	1134.12	1691.72	1566.14	912.179	1457.79	692.228	849.23
ENSRNOG00000004342	Ahr	6	54963990	55001464	37475	-	protein_coding	144.924	163.998	125.85	-0.313839	0.313839	1.79779	0.0159297	0.831259	145.423	170.83	181.477	173.254	149.006	152.365	89.0756	142.599	132.143	113.068
ENSRNOG00000046727	Abcc2	1	263554453	263613252	58800	+	protein_coding	65.3167	80.0454	50.5879	-0.403253	0.403253	1.79651	0.0159768	0.831259	66.9712	73.4967	108.886	89.2841	61.5892	52.8613	48.4842	79.0076	41.676	30.9107
ENSRNOG00000021513	Rtn4rl2	3	72273424	72289310	15887	-	protein_coding	592.763	678.427	507.099	-0.333115	0.333115	1.79175	0.0161527	0.831259	811.309	546.26	783.979	530.39	720.196	549.343	411.552	534.746	420.826	619.027
ENSRNOG00000006653	Slc38a4	7	138459504	138512952	53449	-	protein_coding	36.5296	49.7955	23.2636	-0.397783	0.397783	1.79044	0.0162018	0.831259	49.7501	28.8028	61.1835	75.4663	33.7747	39.3868	5.6377	30.8322	23.3792	17.0822
ENSRNOG00000033531	Cacna2d1	4	15710417	16130848	420432	-	protein_coding	1682.38	1909.72	1455.04	-0.319804	0.319804	1.78958	0.016234	0.831259	1927.82	1537.47	2323.94	2011.02	1748.34	1783.81	1177.15	1754.55	1261.46	1298.25
ENSRNOG00000009263	Ifi27	6	127327959	127334428	6470	+	protein_coding	2094.04	1477.01	2711.08	0.41145	-0.41145	1.78902	0.0162547	0.831259	1560.43	1446.1	809.904	2117.31	1451.32	2317.6	2434.36	1065.64	4831.36	2906.42
ENSRNOG00000013368	Plcl2	9	1782536	1984654	202119	-	protein_coding	855.289	914.546	796.031	-0.18931	0.18931	1.78771	0.0163038	0.831259	832.357	859.117	950.937	1020.39	909.931	838.525	792.66	860.412	777.613	710.946
ENSRNOG00000015220	Crtac1	1	261514141	261669586	155446	-	protein_coding	1264.39	1427.25	1101.52	-0.309757	0.309757	1.78184	0.0165258	0.831259	1483.89	1195.81	1731.8	1320.13	1404.63	1266.6	913.307	1373.96	1058.16	895.596
ENSRNOG00000019751	Cyb5r2	1	171971701	171979933	8233	-	protein_coding	244.494	205.731	283.258	0.350302	-0.350302	1.77772	0.0166832	0.831259	221.962	183.742	167.995	166.876	288.079	212.482	330.369	259.183	305.963	308.293
ENSRNOG00000056837	Abr	10	64567268	64657089	89822	-	protein_coding	4489.94	4824.03	4155.85	-0.201321	0.201321	1.77768	0.0166846	0.831259	4669.81	4793.18	5424.59	4588.57	4644.02	4236.16	4421.08	4621.94	3515.01	3985.04
ENSRNOG00000051235	C2	20	4542340	4561152	18813	-	protein_coding	444.968	334.042	555.894	0.406699	-0.406699	1.76868	0.0170343	0.831259	459.231	294.98	181.477	325.249	409.27	709.999	375.471	337.227	797.942	558.833
ENSRNOG00000019976	Spata24	18	28446589	28454756	8168	-	protein_coding	83.641	65.4676	101.814	0.396218	-0.396218	1.7671	0.0170964	0.831259	81.3222	58.5988	36.2953	62.7115	88.4103	124.379	77.8002	76.117	125.028	105.747
ENSRNOG00000005650	Pgf	6	108994018	109004598	10581	-	protein_coding	22.0731	15.7875	28.3588	0.408665	-0.408665	1.76672	0.017111	0.831259	12.4375	8.93879	14.5181	20.1952	22.8476	40.4233	14.658	24.0877	32.5276	30.0972
ENSRNOG00000021026	Zfp687	2	196172712	196177775	5064	-	protein_coding	959.972	914.414	1005.53	0.132808	-0.132808	1.76621	0.0171314	0.831259	939.511	919.702	902.198	937.483	873.176	1023.02	975.321	963.507	1097.81	967.992
ENSRNOG00000039777	Ttf1	3	7635933	7660673	24741	+	protein_coding	335.068	294.913	375.224	0.294129	-0.294129	1.76302	0.0172574	0.831259	315.722	290.014	222.957	291.236	354.635	412.525	337.134	309.286	417.776	399.399
ENSRNOG00000022582	Ccnq	10	66019520	66020682	1163	-	protein_coding	196.79	177.405	216.175	0.252329	-0.252329	1.76194	0.0173006	0.831259	183.693	205.592	148.292	163.688	185.761	201.08	251.441	205.227	204.314	218.815
ENSRNOG00000059604	Lor	2	191984773	191986170	1398	-	protein_coding	30.6008	42.7146	18.487	-0.381252	0.381252	1.76099	0.0173385	0.831259	53.577	41.7144	76.7387	27.6356	13.9072	15.5474	12.4029	28.9052	27.4452	8.13439
ENSRNOG00000016665	Tpra1	4	120843453	120854529	11077	+	protein_coding	629.149	588.535	669.763	0.177393	-0.177393	1.76057	0.0173552	0.831259	638.14	603.865	519.541	577.158	603.972	622.934	669.758	633.024	706.459	716.64
ENSRNOG00000007478	Cry2	3	81314149	81344110	29962	-	protein_coding	4389.59	4651.98	4127.21	-0.165331	0.165331	1.75982	0.0173852	0.831259	4445.93	4572.69	4437.36	5289.02	4514.89	4477.66	4133.56	4262.55	3919.57	3842.69
ENSRNOG00000000777	RT1-S3	20	3176107	3179818	3712	+	protein_coding	315.641	194.391	436.892	0.384972	-0.384972	1.7596	0.0173942	0.831259	196.13	143.021	82.9607	205.141	344.701	443.62	227.763	133.927	787.778	591.37
ENSRNOG00000012136	Mrps30	2	51042546	51049449	6904	-	protein_coding	630.7	671.206	590.193	-0.175975	0.175975	1.75669	0.0175111	0.831259	584.563	679.348	746.646	674.945	670.528	588.729	578.428	633.988	580.414	569.407
ENSRNOG00000007960	Theg	7	13013541	13023514	9974	+	protein_coding	19.0062	10.8205	27.1918	0.366801	-0.366801	1.75184	0.0177074	0.831259	8.61059	10.9252	7.25906	7.44034	19.8675	45.6058	11.2754	7.70806	31.5111	39.8585
ENSRNOG00000031207	LOC500035	4	40161285	40169564	8280	+	protein_coding	6948.7	8808.36	5089.04	-0.406467	0.406467	1.75142	0.0177248	0.831259	11270.3	12816.2	7516.24	6954.59	5484.42	3576.95	8899.67	4599.78	5514.44	2854.36
ENSRNOG00000035476	Mir212	10	62014702	62014812	111	+	miRNA	14.1939	18.1354	10.2523	-0.406634	0.406634	1.75141	0.017725	0.831259	14.351	21.8504	10.3701	21.2581	22.8476	13.4744	11.2754	9.63507	7.11541	9.76127
ENSRNOG00000017220	Tcirg1	1	219127602	219139464	11863	-	protein_coding	1596.65	1381.39	1811.9	0.317754	-0.317754	1.75106	0.0177393	0.831259	1372.91	1465.96	1040.12	1308.44	1719.53	1784.85	2031.83	1361.44	1712.78	2168.63
ENSRNOG00000030330	AABR07040095.1	X	92596378	92691573	95196	+	protein_coding	728.547	814.732	642.361	-0.29109	0.29109	1.75044	0.0177647	0.831259	822.79	693.253	959.233	759.978	838.408	718.291	581.81	807.419	523.491	580.795
ENSRNOG00000027944	Pnma8a	1	78893271	78895930	2660	+	protein_coding	479.489	543.731	415.246	-0.31621	0.31621	1.74991	0.0177865	0.831259	482.193	468.79	590.058	660.065	517.548	421.854	357.43	565.579	375.084	356.286
ENSRNOG00000055936	Trnp1	5	151709200	151709877	678	-	protein_coding	219.711	263.821	175.601	-0.385334	0.385334	1.74579	0.017956	0.831259	243.01	230.422	391.989	268.915	184.768	167.912	138.687	249.548	194.149	127.71
ENSRNOG00000024346	Plet1	8	54925607	54937177	11571	+	protein_coding	4.93935	2.6097	7.269	0.352459	-0.352459	1.74413	0.0180248	0.831259	1.91346	3.9728	0	3.18872	3.9735	9.32846	4.51016	4.81753	11.1814	6.50751
ENSRNOG00000039454	Pcdhgb7	18	30900291	30902711	2421	+	protein_coding	278.025	238.329	317.722	0.328781	-0.328781	1.74374	0.0180408	0.831259	265.972	217.511	210.513	181.757	315.893	302.657	339.389	319.884	250.056	376.622
ENSRNOG00000026324	Stard6	18	68983545	69000993	17449	+	protein_coding	72.2416	59.1725	85.3106	0.370214	-0.370214	1.7427	0.0180844	0.831259	55.4905	61.5783	46.6654	45.705	86.4236	111.942	77.8002	71.2995	75.22	90.2917
ENSRNOG00000026466	Lrrtm3	20	25990304	26163656	173353	+	protein_coding	323.609	369.04	278.179	-0.326188	0.326188	1.74207	0.0181103	0.831259	374.082	344.64	481.172	343.319	301.986	327.533	301.053	301.578	262.254	198.479
ENSRNOG00000009290	Nup35	3	67870111	67896153	26043	+	protein_coding	556.342	525.501	587.182	0.152729	-0.152729	1.74201	0.0181129	0.831259	508.981	502.559	558.948	532.516	524.502	573.182	649.463	585.812	570.249	557.206
ENSRNOG00000059605	Ddn	7	140479711	140483693	3983	-	protein_coding	7256.2	8226.63	6285.78	-0.315729	0.315729	1.74177	0.0181232	0.831259	5847.55	8195.88	9942.84	9889.28	7257.59	6779.72	5355.81	7378.54	6032.85	5881.98
ENSRNOG00000020189	Tinf2	15	34360974	34364081	3108	-	protein_coding	375.284	336.845	413.723	0.26142	-0.26142	1.73176	0.0185454	0.831259	359.731	307.892	286.214	338.004	392.383	483.007	359.685	360.352	432.007	433.563
ENSRNOG00000019542	MGC108823	18	55576239	55584957	8719	+	protein_coding	43.8283	28.3656	59.291	0.38999	-0.38999	1.73054	0.0185979	0.831259	35.3991	22.8436	11.4071	40.3904	31.788	81.8831	28.1885	26.9782	93.5168	65.8886
ENSRNOG00000014079	Stat1	9	54287541	54484533	196993	-	protein_coding	2452.3	2143.1	2761.49	0.303358	-0.303358	1.72889	0.0186685	0.831259	2296.16	2238.67	1720.4	2035.47	2424.83	2721.84	2648.59	1995.42	3424.55	3017.05
ENSRNOG00000054603	Pacsin1	20	7279820	7286586	6767	+	protein_coding	1963.97	2188.02	1739.91	-0.283006	0.283006	1.72862	0.0186803	0.831259	2204.31	1873.17	2713.85	2208.72	1940.06	1961.05	1532.33	2091.77	1525.75	1588.65
ENSRNOG00000003052	Cox18	14	19434753	19446376	11624	+	protein_coding	225.172	244.658	205.687	-0.229801	0.229801	1.72376	0.0188903	0.831259	221.962	244.327	279.992	230.651	246.357	190.715	237.911	217.753	190.083	191.972
ENSRNOG00000005159	Fam135b	7	112673465	112833083	159619	-	protein_coding	329.502	368.349	290.654	-0.288669	0.288669	1.72229	0.0189545	0.831259	352.077	296.967	425.174	419.848	347.681	338.934	253.696	321.811	237.858	300.972
ENSRNOG00000008757	Tmem218	8	39687269	39702902	15634	+	protein_coding	604.729	527.89	681.567	0.304575	-0.304575	1.71921	0.0190891	0.831259	560.645	458.858	418.952	577.158	623.839	826.087	596.468	538.6	734.92	711.759
ENSRNOG00000014515	Cdc14a	2	219302577	219458271	155695	-	protein_coding	692.219	566.582	817.856	0.369207	-0.369207	1.7189	0.019103	0.831259	598.914	575.062	327.695	548.46	782.779	905.897	761.089	581.958	885.36	954.977
ENSRNOG00000015232	Pip5k1b	1	242168462	242441247	272786	-	protein_coding	891.359	987.992	794.727	-0.272032	0.272032	1.71567	0.0192456	0.831259	835.227	968.369	1002.79	1257.42	876.156	740.058	701.329	821.871	939.234	771.14
ENSRNOG00000036829	Nckap1l	7	145068286	145113507	45222	+	protein_coding	33.2972	26.1141	40.4803	0.389999	-0.389999	1.71156	0.0194284	0.831259	30.6154	28.8028	12.4441	31.8872	26.8211	38.3503	41.7189	30.8322	38.6265	52.8735
ENSRNOG00000020304	Pdcd11	1	266866931	266908042	41112	+	protein_coding	1577.58	1519.6	1635.56	0.104571	-0.104571	1.7085	0.0195658	0.831259	1582.43	1430.21	1482.92	1550.78	1551.65	1680.16	1567.28	1643.74	1638.58	1648.03
ENSRNOG00000039494	Aass	4	50152452	50200328	47877	-	protein_coding	148.259	167.214	129.303	-0.306133	0.306133	1.70459	0.0197427	0.831259	141.596	200.626	170.069	150.933	172.847	100.54	166.876	131.037	117.913	130.15
ENSRNOG00000014982	Slc35f4	15	26152000	26175645	23646	-	protein_coding	11.4926	14.9249	8.06025	-0.396817	0.396817	1.69744	0.0200706	0.831259	17.2212	11.9184	20.7402	13.8178	10.9271	9.32846	5.6377	12.5256	7.11541	5.69407
ENSRNOG00000051440	Ppp1r12b	13	51584299	51784639	200341	-	protein_coding	1812.19	1926.05	1698.32	-0.172342	0.172342	1.69451	0.0202066	0.831259	1813.96	1830.47	2141.42	2020.58	1823.84	1838.74	1561.64	1820.06	1642.64	1628.5
ENSRNOG00000037371	Xaf1	10	58860940	58873674	12735	+	protein_coding	96.2102	75.816	116.604	0.386078	-0.386078	1.69275	0.0202886	0.831259	88.0193	79.4559	46.6654	76.5292	88.4103	130.598	71.035	85.7521	160.605	135.031
ENSRNOG00000024027	Lemd3	7	62996336	63045728	49393	-	protein_coding	542.466	581.733	503.2	-0.196735	0.196735	1.69103	0.0203689	0.831259	581.693	570.096	651.242	577.158	528.475	500.627	522.051	558.834	500.112	434.376
ENSRNOG00000028097	Slc7a14	2	115678344	115788687	110344	+	protein_coding	531.776	605.913	457.639	-0.321121	0.321121	1.68992	0.020421	0.831259	581.693	527.389	701.018	616.486	602.978	472.642	389.001	627.243	324.259	475.048
ENSRNOG00000036661	Rab40b	10	110557729	110585376	27648	-	protein_coding	480.298	530.589	430.007	-0.265111	0.265111	1.68848	0.0204889	0.831259	585.52	507.525	569.318	549.522	441.058	507.883	401.404	493.316	386.265	361.167
ENSRNOG00000019120	Hmgcs2	2	200452624	200479423	26800	+	protein_coding	699.431	586.986	811.877	0.347453	-0.347453	1.68824	0.0205001	0.831259	402.784	763.77	505.023	588.85	674.501	620.861	987.724	673.491	850.8	926.507
ENSRNOG00000000920	Phkg1	12	30450316	30464352	14037	+	protein_coding	122.669	91.5035	153.834	0.396472	-0.396472	1.6871	0.0205539	0.831259	89.9328	93.3607	35.2583	114.794	124.172	152.365	118.392	105.986	189.067	203.36
ENSRNOG00000029798	Lrrc4c	3	85421426	86819375	1397950	+	protein_coding	850.486	946.115	754.856	-0.279106	0.279106	1.68432	0.0206861	0.831259	953.862	887.92	1105.45	990.628	792.713	857.182	731.773	881.609	731.871	571.848
ENSRNOG00000051941	Fam78b	13	85110098	85231155	121058	+	protein_coding	71.9509	81.6665	62.2352	-0.316908	0.316908	1.6831	0.0207442	0.831259	89.9328	74.4899	99.5528	80.7809	63.576	71.5182	60.8871	65.5185	62.0057	51.2467
ENSRNOG00000008738	Tp53i11	3	82081906	82097056	15151	+	protein_coding	1250.58	1472.77	1028.38	-0.362981	0.362981	1.68196	0.0207991	0.831259	1390.13	1599.05	2228.53	1085.23	1060.92	999.182	936.985	1312.3	817.256	1076.18
ENSRNOG00000006744	Acyp1	6	109097065	109104050	6986	-	protein_coding	210.519	188.062	232.977	0.268693	-0.268693	1.68082	0.0208534	0.831259	186.563	158.912	178.366	186.009	230.463	272.598	210.85	201.373	228.71	251.353
ENSRNOG00000053729	Tesk1	5	58937615	58943358	5744	+	protein_coding	926.835	998.431	855.238	-0.206566	0.206566	1.67926	0.0209284	0.831259	900.285	1055.77	1147.97	998.069	890.063	787.737	869.333	961.58	809.124	848.417
ENSRNOG00000022283	Lhfpl5	20	5815837	5826137	10301	+	protein_coding	24.5843	34.5402	14.6283	-0.362842	0.362842	1.67815	0.0209821	0.831259	27.7452	27.8096	60.1465	36.1388	20.8609	22.8029	3.38262	26.0147	15.2473	5.69407
ENSRNOG00000042686	Trim34	1	169433539	169445041	11503	+	protein_coding	257.299	205.583	309.016	0.378689	-0.378689	1.67695	0.02104	0.831259	233.443	216.517	137.922	181.757	258.277	328.569	243.548	190.774	454.37	327.816
ENSRNOG00000018982	Entpd3	8	129201669	129232677	31009	+	protein_coding	171.173	200.798	141.548	-0.358857	0.358857	1.67587	0.0210926	0.831259	185.606	187.715	229.179	245.531	155.96	125.416	137.56	193.665	161.621	89.4783
ENSRNOG00000022760	Rubcnl	15	57065428	57102599	37172	+	protein_coding	21.4198	16.2019	26.6377	0.393167	-0.393167	1.67564	0.0211036	0.831259	27.7452	8.93879	13.4811	15.9436	14.9006	31.0949	22.5508	25.0512	28.4616	26.03
ENSRNOG00000015615	Tnfrsf11a	13	25778317	25835957	57641	+	protein_coding	175.304	154.105	196.503	0.292138	-0.292138	1.67444	0.0211621	0.831259	164.558	172.817	126.515	131.8	174.834	157.547	233.401	179.212	199.231	213.121
ENSRNOG00000007410	Dab1	5	123905166	124280115	374950	+	protein_coding	1698.46	1878.63	1518.29	-0.266624	0.266624	1.67218	0.0212725	0.831259	1623.57	1766.9	2271.05	2012.08	1719.53	1589.98	1327.11	1840.3	1299.07	1534.96
ENSRNOG00000009910	Swap70	1	174862698	174924078	61381	+	protein_coding	846.944	772.45	921.438	0.230699	-0.230699	1.67004	0.0213774	0.831259	792.174	738.94	744.572	685.574	900.991	820.904	985.469	834.397	885.36	1081.06
ENSRNOG00000021536	Plxdc1	10	85871122	85938085	66964	-	protein_coding	6.86003	9.73868	3.98139	-0.356032	0.356032	1.66886	0.021436	0.831259	6.69712	15.8912	10.3701	12.7549	2.98012	3.10949	4.51016	5.78104	4.06595	2.44032
ENSRNOG00000006763	Rbm18	3	15444043	15463881	19839	-	protein_coding	1528.25	1608.11	1448.38	-0.145847	0.145847	1.66792	0.0214824	0.831259	1610.18	1578.19	1741.14	1576.29	1534.76	1405.49	1477.08	1608.09	1397.67	1353.56
ENSRNOG00000017084	Hsd11b2	19	37476095	37481307	5213	+	protein_coding	6.36538	3.60209	9.12866	0.354009	-0.354009	1.66779	0.0214886	0.831259	4.78366	3.9728	4.14804	2.12581	2.98012	13.4744	12.4029	2.89052	11.1814	5.69407
ENSRNOG00000022576	Nudt12	9	105680670	105693357	12688	-	protein_coding	399.735	374.518	424.952	0.172742	-0.172742	1.66713	0.0215213	0.831259	361.645	367.484	351.546	382.646	409.27	409.416	451.016	456.702	386.265	421.361
ENSRNOG00000052038	Haus8	16	19654798	19669196	14399	-	protein_coding	89.4613	79.76	99.1625	0.268721	-0.268721	1.66698	0.0215287	0.831259	89.9328	72.5035	76.7387	71.2147	88.4103	93.2846	111.626	89.6061	99.6157	101.68
ENSRNOG00000026647	Cxcl16	10	57060007	57064600	4594	-	protein_coding	268.013	227.912	308.114	0.333296	-0.333296	1.66653	0.0215513	0.831259	249.707	229.429	187.699	195.575	277.151	400.087	233.401	238.95	351.705	316.428
ENSRNOG00000057941	AABR07036331.1	12	38873769	38879161	5393	+	lincRNA	37.7218	31.2918	44.1518	0.354483	-0.354483	1.65947	0.0219044	0.831259	35.3991	38.7348	24.8882	27.6356	29.8012	55.9708	34.9537	38.5403	45.7419	45.5526
ENSRNOG00000025705	Armcx2	X	105617385	105622156	4772	-	protein_coding	1911.65	2095.12	1728.18	-0.246776	0.246776	1.65577	0.0220917	0.831259	1877.11	2104.59	2479.49	2204.47	1809.93	1646.99	1577.43	2093.7	1770.72	1552.04
ENSRNOG00000038297	Plekhd1	6	104340206	104371335	31130	+	protein_coding	1410.25	1661.65	1158.85	-0.361245	0.361245	1.65428	0.0221676	0.831259	1314.55	1991.36	1421.74	2467.01	1113.57	1250.01	1443.25	1109	980.91	1011.1
ENSRNOG00000025594	Scrt1	7	117583453	117587103	3651	-	protein_coding	424.457	500.909	348.005	-0.361919	0.361919	1.64594	0.0225973	0.831259	436.27	443.96	697.907	570.781	355.628	324.423	276.247	454.775	425.908	258.674
ENSRNOG00000046155	LOC498675	8	117170620	117175235	4616	+	protein_coding	30.3751	36.2183	24.5319	-0.369684	0.369684	1.64525	0.0226335	0.831259	44.9664	34.762	34.2213	39.3275	27.8145	16.5839	29.316	20.2336	26.4287	30.0972
ENSRNOG00000017072	Slc16a14	9	92503597	92530938	27342	-	protein_coding	769.466	854.03	684.902	-0.272781	0.272781	1.64394	0.0227019	0.831259	684.063	851.172	869.013	855.639	1010.26	611.532	660.738	873.901	600.744	677.595
ENSRNOG00000058047	AABR07000733.1	1	24854907	24858316	3410	-	protein_coding	5.13373	7.52909	2.73838	-0.333136	0.333136	1.64305	0.0227484	0.831259	12.4375	7.94559	7.25906	1.06291	8.94037	3.10949	2.25508	3.85403	2.03297	2.44032
ENSRNOG00000040052	RT1-M6-2	20	2076267	2081885	5619	+	protein_coding	29.4392	22.8521	36.0262	0.384816	-0.384816	1.64301	0.0227504	0.831259	30.6154	22.8436	12.4441	25.5097	22.8476	31.0949	27.0609	29.8687	49.8079	42.2988
ENSRNOG00000025711	Spout1	3	8743882	8751324	7443	-	protein_coding	516.281	469.107	563.455	0.237142	-0.237142	1.64175	0.0228163	0.831259	494.63	424.096	413.767	467.679	545.363	631.226	514.158	476.936	610.909	584.049
ENSRNOG00000013813	Ubtd1	1	261229347	261280536	51190	+	protein_coding	313.364	291.906	334.821	0.185194	-0.185194	1.64114	0.0228487	0.831259	272.669	300.939	296.585	277.418	311.92	307.839	368.705	305.432	349.672	342.458
ENSRNOG00000018132	Hmgxb3	18	56460395	56500941	40547	-	protein_coding	885.613	929.66	841.566	-0.138683	0.138683	1.64021	0.0228977	0.831259	931.857	854.151	949.9	1004.45	907.944	884.131	808.446	879.682	825.388	810.185
ENSRNOG00000048129	LOC682102	5	146023696	146069670	45975	-	protein_coding	46.3177	32.837	59.7984	0.388299	-0.388299	1.63921	0.0229505	0.831259	52.6203	16.8844	26.9622	32.9501	34.7681	102.613	34.9537	48.1753	70.1376	43.1123
ENSRNOG00000019358	Esr1	1	41192824	41594796	401973	+	protein_coding	24.797	18.0881	31.5059	0.389666	-0.389666	1.6379	0.0230197	0.831259	15.3077	18.8708	7.25906	20.1952	28.8079	33.1679	25.9334	36.6133	20.3297	41.4854
ENSRNOG00000005513	Srsf5	6	104611026	104615302	4277	+	protein_coding	3110.47	2999.05	3221.89	0.10171	-0.10171	1.63756	0.0230375	0.831259	2885.5	2964.7	3145.25	3034.6	2965.22	3367.57	3159.36	3365.53	3077.92	3139.06
ENSRNOG00000053306	Washc1	9	113918858	113936860	18003	+	protein_coding	620.448	593.087	647.809	0.124674	-0.124674	1.63733	0.0230501	0.831259	573.082	601.879	594.206	611.171	585.097	628.116	681.034	639.769	619.041	671.087
ENSRNOG00000043061	Siah3	15	57505449	57568743	63295	+	protein_coding	64.7773	75.6705	53.8841	-0.350004	0.350004	1.63677	0.0230798	0.831259	50.7068	70.5171	88.1458	77.5921	91.3904	46.6423	55.2494	70.336	42.6925	54.5004
ENSRNOG00000001724	Atp13a3	11	73936750	73963852	27103	+	protein_coding	40.2571	46.7647	33.7495	-0.345656	0.345656	1.63493	0.0231779	0.831259	55.4905	55.6192	50.8134	36.1388	35.7615	37.3138	32.6986	34.6863	31.5111	32.5376
ENSRNOG00000007030	Epha7	5	43603043	43757549	154507	+	protein_coding	379.518	438.233	320.803	-0.337446	0.337446	1.63445	0.0232031	0.831259	482.193	413.171	598.354	350.759	346.688	439.474	288.65	317.957	276.485	281.45
ENSRNOG00000028814	Oasl2	12	47469598	47482961	13364	-	protein_coding	434.773	272.882	596.663	0.365555	-0.365555	1.6326	0.0233025	0.831259	360.688	204.599	82.9607	363.514	352.648	820.904	267.227	253.402	1129.32	512.467
ENSRNOG00000019052	Ankzf1	9	82393672	82400530	6859	+	protein_coding	1261.3	1150.74	1371.87	0.22934	-0.22934	1.63136	0.0233689	0.831259	1253.32	999.158	1024.56	1202.15	1274.5	1570.29	1209.85	1223.65	1390.55	1465
ENSRNOG00000008400	Pml	8	63004870	63034226	29357	-	protein_coding	358.775	303.047	414.502	0.337534	-0.337534	1.62931	0.0234796	0.831259	334.856	307.892	244.734	257.223	370.529	347.226	419.445	286.162	551.953	467.727
ENSRNOG00000060153	Spry3	12	18931477	18940614	9138	+	protein_coding	59.4233	69.5673	49.2793	-0.352282	0.352282	1.62887	0.0235034	0.831259	66.0145	55.6192	85.0347	77.5921	63.576	59.0802	38.3363	67.4455	41.676	39.8585
ENSRNOG00000003026	Rad23a	19	25949490	25955391	5902	-	protein_coding	816.643	777.243	856.043	0.135204	-0.135204	1.62753	0.0235761	0.831259	776.866	795.553	732.128	792.928	788.739	827.123	853.547	789.112	922.97	887.462
ENSRNOG00000003680	Gabrb2	10	27973681	28187565	213885	+	protein_coding	426.057	516.089	336.025	-0.378064	0.378064	1.62502	0.0237129	0.831259	334.856	517.457	679.241	666.442	382.449	343.08	254.824	525.111	309.012	248.099
ENSRNOG00000008459	Anapc13	8	111107358	111115774	8417	+	protein_coding	284.794	253.834	315.754	0.270433	-0.270433	1.62268	0.0238408	0.831259	265.015	243.334	255.104	198.763	306.953	269.489	323.604	281.344	341.54	362.794
ENSRNOG00000004099	R3hdm1	13	44812567	44950762	138196	+	protein_coding	5091.45	5501.24	4681.67	-0.213505	0.213505	1.62148	0.0239068	0.831259	4765.48	5590.72	5549.03	6200.99	5399.98	4995.91	4827	5319.52	4164.55	4101.36
ENSRNOG00000046256	Ralgapa1	6	76396784	76608864	212081	-	protein_coding	1779.46	1879.83	1679.09	-0.155723	0.155723	1.61993	0.0239924	0.831259	1783.35	1814.57	1981.72	2034.4	1785.09	1870.87	1541.35	1698.66	1640.61	1643.96
ENSRNOG00000010451	Slc34a3	3	2448381	2453933	5553	-	protein_coding	17.8933	10.107	25.6797	0.34047	-0.34047	1.61892	0.024048	0.831259	20.0914	6.95239	2.07402	8.50325	12.9139	51.8248	12.4029	12.5256	26.4287	25.2166
ENSRNOG00000002823	Mapk9	10	35333859	35374355	40497	+	protein_coding	2906.07	3143.8	2668.33	-0.216265	0.216265	1.61858	0.0240667	0.831259	2785.05	2915.04	3610.86	3383.23	3024.82	2596.42	2608	3173.79	2471.08	2492.38
ENSRNOG00000015418	Klhl14	18	12528111	12640716	112606	-	protein_coding	12.9155	20.9814	4.84961	-0.271048	0.271048	1.61764	0.0241188	0.831259	7.65386	9.93199	59.1095	21.2581	6.95362	8.29196	2.25508	9.63507	4.06595	0
ENSRNOG00000018987	Crebzf	1	156294519	156296161	1643	-	protein_coding	649.085	687.982	610.188	-0.165381	0.165381	1.61613	0.0242031	0.831259	716.592	717.09	729.017	679.197	598.011	615.678	591.958	642.659	635.304	565.34
ENSRNOG00000003205	Ldb2	14	70780623	71112552	331930	+	protein_coding	59.4453	82.5764	36.3143	-0.356088	0.356088	1.61349	0.0243507	0.831259	50.7068	69.5239	175.254	78.6551	38.7416	40.4233	21.4232	78.0441	25.4122	16.2688
ENSRNOG00000027008	Igtp	10	43613931	43653390	39460	+	protein_coding	430.136	356.16	504.112	0.352397	-0.352397	1.61253	0.0244042	0.831259	398.957	375.429	237.475	319.935	449.005	582.51	435.23	342.045	671.898	488.877
ENSRNOG00000027552	Tapbpl	4	157735748	157743199	7452	-	protein_coding	562.59	483.966	641.214	0.31803	-0.31803	1.6123	0.0244174	0.831259	522.376	515.47	328.732	535.705	517.548	655.065	552.494	486.571	792.86	719.08
ENSRNOG00000039234	Zscan21	12	19262977	19277910	14934	+	protein_coding	491.824	461.844	521.804	0.166086	-0.166086	1.61033	0.0245284	0.831259	486.977	478.722	405.47	460.238	477.813	545.197	545.729	471.155	525.524	521.414
ENSRNOG00000010396	Eya3	5	150787043	150913757	126715	+	protein_coding	769.239	734.923	803.554	0.124506	-0.124506	1.60855	0.0246289	0.831259	801.741	688.287	716.573	725.965	742.051	824.014	800.553	795.857	805.058	792.29
ENSRNOG00000048553	Iqcc	5	147819618	147823232	3615	-	protein_coding	78.3216	64.7927	91.8505	0.352068	-0.352068	1.60843	0.0246359	0.831259	73.6684	57.6056	43.5544	62.7115	86.4236	121.27	87.9481	67.4455	91.4838	91.1052
ENSRNOG00000013508	Rpl31	9	46086984	46090997	4014	+	protein_coding	237.095	261.69	212.5	-0.260157	0.260157	1.6066	0.0247403	0.831259	238.226	259.225	300.733	298.677	211.589	194.861	201.83	248.585	223.627	193.598
ENSRNOG00000038427	AABR07015812.1	14	78359682	78377825	18144	-	protein_coding	54.6105	67.045	42.176	-0.381049	0.381049	1.60474	0.0248459	0.831259	66.9712	57.6056	88.1458	80.7809	41.7217	44.5693	32.6986	51.0659	58.9563	23.5897
ENSRNOG00000009338	Kras	4	179486105	179515558	29454	-	protein_coding	827.908	885.805	770.012	-0.188291	0.188291	1.60154	0.0250297	0.831259	739.554	895.866	935.382	920.477	937.745	755.605	739.666	858.485	714.59	781.715
ENSRNOG00000020571	Mpg	10	15661608	15668022	6415	-	protein_coding	233.231	209.669	256.793	0.255393	-0.255393	1.59808	0.0252302	0.831259	191.346	244.327	179.403	199.826	233.443	206.263	278.502	248.585	276.485	274.129
ENSRNOG00000003887	Lgi2	14	60764409	60796116	31708	+	protein_coding	1138.89	1415.3	862.478	-0.38259	0.38259	1.59717	0.025283	0.831259	672.583	1367.64	1799.21	1801.63	1435.43	559.708	700.202	1487.65	760.332	804.491
ENSRNOG00000038102	Elmod3	4	100422252	100465112	42861	-	protein_coding	516.603	475.988	557.218	0.208912	-0.208912	1.5965	0.0253224	0.831259	502.284	431.048	449.025	459.175	538.409	619.824	514.158	481.753	593.628	576.728
ENSRNOG00000022939	Gpkow	X	15636563	15651332	14770	-	protein_coding	876.286	821.531	931.041	0.171409	-0.171409	1.59456	0.0254357	0.831259	849.578	808.464	714.499	815.249	919.865	894.496	933.602	910.514	896.542	1020.05
ENSRNOG00000061993	AABR07065173.1	6	113267364	113267703	340	+	processed_pseudogene	43.826	51.3729	36.279	-0.353329	0.353329	1.59329	0.0255101	0.831259	64.101	48.6668	54.9615	41.4533	47.682	50.7883	41.7189	28.9052	27.4452	32.5376
ENSRNOG00000047439	Pot1b	9	7845845	7891514	45670	-	protein_coding	106.57	80.0792	133.06	0.382203	-0.382203	1.59088	0.0256521	0.831259	120.548	72.5035	60.1465	78.6551	68.5428	249.795	92.4582	122.365	108.764	91.9186
ENSRNOG00000057814	Nsdhl	X	152933069	152964390	31322	+	protein_coding	1188.58	1312.48	1064.67	-0.261198	0.261198	1.59047	0.0256762	0.831259	1237.05	1220.64	1394.78	1579.48	1130.46	1128.74	1074.54	1291.1	873.162	955.791
ENSRNOG00000017703	Unc93b1	1	219144205	219183963	39759	+	protein_coding	207.189	171.97	242.407	0.348924	-0.348924	1.58975	0.025719	0.831259	205.697	170.83	113.034	178.568	191.721	319.241	189.427	168.614	266.32	268.435
ENSRNOG00000003762	Smarca1	X	134647703	134719097	71395	-	protein_coding	502.819	541.659	463.98	-0.204707	0.204707	1.58887	0.0257707	0.831259	522.376	453.892	554.8	578.221	599.005	503.737	435.23	462.483	419.809	498.638
ENSRNOG00000017193	Lingo1	8	61274017	61290240	16224	-	protein_coding	3827.65	4217.88	3437.42	-0.256955	0.256955	1.58885	0.0257723	0.831259	4734.87	3675.83	4917.5	3978.46	3782.77	3909.66	3185.3	4034.2	3161.27	2896.66
ENSRNOG00000014285	Ssh2	10	62705051	62814520	109470	-	protein_coding	594.837	670.836	518.838	-0.29994	0.29994	1.58634	0.0259215	0.831259	610.395	618.763	886.643	693.015	545.363	573.182	430.72	629.17	527.557	433.563
ENSRNOG00000046333	AABR07007032.1	1	277853875	278042312	188438	-	protein_coding	903.714	1002.38	805.045	-0.269738	0.269738	1.58584	0.0259515	0.831259	821.833	954.464	1242.34	1162.82	830.461	773.226	772.364	939.419	771.514	768.7
ENSRNOG00000019496	Stat5a	10	88764732	88789057	24326	+	protein_coding	122.617	99.594	145.64	0.361443	-0.361443	1.58424	0.0260473	0.831259	104.284	108.259	61.1835	87.1583	137.086	161.693	147.708	89.6061	157.556	171.636
ENSRNOG00000002339	Mark1	13	102808253	102942863	134611	-	protein_coding	2108.97	2263.56	1954.38	-0.19671	0.19671	1.58305	0.0261184	0.831259	2278.94	2044	2420.38	2323.51	2250.99	2123.78	1985.6	2165	1598.93	1898.57
ENSRNOG00000060341	AABR07031399.1	18	12224514	12284188	59675	-	lincRNA	94.1493	105.718	82.5808	-0.288936	0.288936	1.58142	0.0262169	0.831259	94.7165	115.211	113.034	106.291	99.3374	60.1167	73.29	97.3142	89.4509	92.732
ENSRNOG00000046085	Gon7	6	126620597	126636484	15888	-	protein_coding	346.108	323.888	368.328	0.17393	-0.17393	1.58135	0.0262209	0.831259	305.198	337.688	324.584	293.362	358.608	398.014	355.175	368.06	373.051	347.338
ENSRNOG00000016826	Pla2g2d	5	157222636	157228791	6156	+	protein_coding	16.8208	21.1394	12.5023	-0.380677	0.380677	1.57814	0.0264153	0.831259	25.8318	23.8368	26.9622	19.1323	9.93374	11.4014	13.5305	15.4161	9.14838	13.015
ENSRNOG00000050584	AC129460.1	10	46970842	46970905	64	+	miRNA	4.78537	2.79355	6.77719	0.340977	-0.340977	1.57734	0.0264644	0.831259	4.78366	1.9864	4.14804	1.06291	1.98675	8.29196	4.51016	4.81753	8.1319	8.13439
ENSRNOG00000005634	AABR07047872.1	5	51466367	51468425	2059	-	protein_coding	136.643	158.845	114.442	-0.340642	0.340642	1.57682	0.0264958	0.831259	101.414	156.925	213.624	173.254	149.006	124.379	91.3307	142.599	113.847	100.053
ENSRNOG00000015625	MGC116202	19	37237523	37245217	7695	-	protein_coding	280.687	337.689	223.686	-0.368833	0.368833	1.57537	0.0265843	0.831259	256.404	292.994	466.654	408.156	264.238	202.117	160.111	345.899	250.056	160.247
ENSRNOG00000016385	Gabrd	5	172797450	172809353	11904	-	protein_coding	262.307	298.917	225.698	-0.316598	0.316598	1.57499	0.0266076	0.831259	353.991	292.001	318.362	224.273	305.959	284	275.12	172.468	187.034	209.867
ENSRNOG00000019915	Xrcc1	1	81413353	81441678	28326	+	protein_coding	1581.16	1420.5	1741.82	0.255871	-0.255871	1.5739	0.0266746	0.831259	1596.79	1179.92	1362.63	1487.01	1476.15	2059.52	1401.53	1582.08	1994.35	1671.62
ENSRNOG00000039567	Trmt10c	11	47047342	47052418	5077	+	protein_coding	527.49	553.035	501.946	-0.135653	0.135653	1.57383	0.0266792	0.831259	507.068	575.062	581.762	541.019	560.263	502.7	499.5	507.768	517.392	482.369
ENSRNOG00000001216	Trpm2	20	11436267	11482051	45785	+	protein_coding	91.137	109.448	72.8262	-0.367282	0.367282	1.57135	0.0268317	0.831259	70.7982	94.3539	138.959	132.863	110.265	66.3357	60.8871	113.694	71.1541	52.0601
ENSRNOG00000021440	Pptc7	12	39731121	39769480	38360	-	protein_coding	1449.15	1563.84	1334.46	-0.209751	0.209751	1.5712	0.0268412	0.831259	1430.31	1548.4	1761.88	1687.89	1390.72	1368.17	1288.78	1562.81	1262.48	1190.06
ENSRNOG00000013030	Pip4k2b	10	85658324	85684138	25815	-	protein_coding	1353.26	1472.09	1234.42	-0.228403	0.228403	1.57079	0.0268662	0.831259	1408.31	1346.78	1781.58	1558.22	1265.56	1257.27	1159.11	1410.57	1246.21	1098.96
ENSRNOG00000007224	Bmt2	4	40063932	40136061	72130	-	protein_coding	406.613	433.734	379.492	-0.182118	0.182118	1.56938	0.0269535	0.831259	449.664	440.98	423.1	434.729	420.197	385.576	437.485	361.315	324.259	388.824
ENSRNOG00000001519	Dlx2	3	58180088	58181971	1884	-	protein_coding	20.2626	28.0806	12.4447	-0.348965	0.348965	1.56866	0.0269988	0.831259	17.2212	25.8232	54.9615	25.5097	16.8874	11.4014	6.76524	26.9782	12.1978	4.88063
ENSRNOG00000030712	RT1-A2	20	5374985	5378539	3555	+	protein_coding	238.04	183.689	292.39	0.376302	-0.376302	1.56863	0.0270005	0.831259	197.087	170.83	143.107	214.707	192.715	504.773	184.916	158.015	334.424	279.823
ENSRNOG00000014010	Gfra2	15	52557607	52648972	91366	+	protein_coding	146.338	122.729	169.947	0.339263	-0.339263	1.56742	0.0270758	0.831259	135.856	93.3607	90.2198	139.241	154.966	191.752	122.902	178.249	210.413	146.419
ENSRNOG00000031266	Siae	8	40078269	40113514	35246	+	protein_coding	544.488	470.451	618.525	0.310516	-0.310516	1.56692	0.0271067	0.831259	542.467	420.123	369.175	414.533	605.958	622.934	593.086	455.739	691.211	729.655
ENSRNOG00000002309	Hlx	13	102637769	102643223	5455	-	protein_coding	51.254	39.6313	62.8766	0.375479	-0.375479	1.56525	0.0272115	0.831259	31.5722	49.66	19.7032	43.5791	53.6422	55.9708	71.035	38.5403	73.1871	75.6498
ENSRNOG00000029658	Rnf213	10	108527740	108624688	96949	+	protein_coding	1187	984.9	1389.11	0.346952	-0.346952	1.56362	0.0273137	0.831259	1156.69	978.301	696.87	935.357	1157.28	1779.66	1170.39	867.156	1782.92	1345.43
ENSRNOG00000015376	Npas1	1	78420652	78440738	20087	-	protein_coding	205.042	267.322	142.762	-0.372957	0.372957	1.56348	0.0273224	0.831259	206.654	200.626	514.356	299.74	115.231	129.562	100.351	239.913	158.572	85.4111
ENSRNOG00000055225	Gm27733	X	74325012	74325079	68	-	misc_RNA	116.123	227.459	4.78752	-0.183011	0.183011	1.56264	0.0273751	0.831259	210.481	227.443	218.809	224.273	256.291	0	0	23.1242	0	0.813439
ENSRNOG00000034107	LOC681282	7	118023628	118025287	1660	+	protein_coding	191.99	173.122	210.859	0.248397	-0.248397	1.56072	0.0274968	0.831259	171.255	179.769	147.255	163.688	203.642	214.555	216.488	168.614	235.825	218.815
ENSRNOG00000038489	Sumo3	20	11726497	11737050	10554	-	protein_coding	1838.8	1923.27	1754.33	-0.128443	0.128443	1.55691	0.0277388	0.831259	1888.59	1861.26	1828.25	1962.12	2076.15	1875.02	1652.97	1655.3	1793.08	1795.26
ENSRNOG00000013042	Htr1b	8	89129453	89130991	1539	-	protein_coding	14.6321	20.7867	8.47739	-0.333024	0.333024	1.55549	0.0278296	0.831259	6.69712	17.8776	20.7402	45.705	12.9139	11.4014	6.76524	10.5986	11.1814	2.44032
ENSRNOG00000013892	Cby1	7	120891940	120897687	5748	+	protein_coding	660.704	605.141	716.267	0.220052	-0.220052	1.55512	0.0278535	0.831259	627.616	585.988	499.838	622.863	689.402	788.773	687.799	609.9	776.596	718.267
ENSRNOG00000029095	Trabd	7	130058252	130069224	10973	+	protein_coding	627.553	594.352	660.754	0.145702	-0.145702	1.55417	0.0279142	0.831259	629.53	607.838	523.689	588.85	621.852	687.196	670.886	622.425	666.816	656.445
ENSRNOG00000019456	Kars	19	44212206	44231157	18952	-	protein_coding	2163.73	2060.95	2266.52	0.132466	-0.132466	1.55397	0.0279275	0.831259	2148.82	2007.26	1893.58	2072.67	2182.44	2362.17	2208.85	2125.5	2432.45	2203.61
ENSRNOG00000014365	Gne	5	59512872	59553416	40545	-	protein_coding	920.942	1006.16	835.72	-0.238067	0.238067	1.55386	0.0279345	0.831259	971.083	962.41	1128.27	1126.68	842.381	948.393	824.231	910.514	816.239	679.222
ENSRNOG00000018397	Dnph1	9	16845525	16848503	2979	-	protein_coding	302.608	272.289	332.927	0.253308	-0.253308	1.55055	0.0281479	0.831259	250.664	288.028	277.918	234.902	309.933	252.905	346.155	351.68	332.391	381.503
ENSRNOG00000060750	Rnf111	8	76864344	76940196	75853	-	protein_coding	1081.76	1129.15	1034.37	-0.123615	0.123615	1.55033	0.0281624	0.831259	1152.86	1112.38	1158.34	1169.2	1052.98	1047.9	1071.16	1094.54	978.877	979.381
ENSRNOG00000007081	Xdh	6	25149235	25211494	62260	-	protein_coding	28.9893	23.5169	34.4617	0.359377	-0.359377	1.54742	0.0283519	0.831259	24.875	15.8912	18.6662	23.3839	34.7681	30.0584	31.5711	35.6498	33.5441	41.4854
ENSRNOG00000056697	Kcnab1	2	155718359	156009526	291168	+	protein_coding	852.745	1056.43	649.056	-0.375028	0.375028	1.54721	0.0283652	0.831259	906.982	959.43	1526.48	1197.9	691.389	750.423	464.546	1052.15	657.667	320.495
ENSRNOG00000007272	Rnf103	4	99398494	99421164	22671	+	protein_coding	1208.47	1268.17	1148.78	-0.137407	0.137407	1.54711	0.028372	0.831259	1228.44	1261.36	1389.59	1319.07	1142.38	1105.94	1155.73	1205.35	1148.63	1128.24
ENSRNOG00000049052	Sgk3	5	9048614	9094616	46003	-	protein_coding	47.1891	39.4416	54.9367	0.337187	-0.337187	1.54645	0.028415	0.831259	47.8366	42.7076	38.3693	26.5727	41.7217	51.8248	64.2697	44.3213	67.0882	47.1795
ENSRNOG00000014635	Clta	5	59491096	59509138	18043	+	protein_coding	3741.22	3919.14	3563.3	-0.132999	0.132999	1.54606	0.0284407	0.831259	3696.81	3873.48	4106.56	4110.26	3808.6	3451.53	3572.04	3847.28	3708.15	3237.49
ENSRNOG00000031081	Stat2	7	2691369	2707741	16373	+	protein_coding	1565.59	1365.56	1765.63	0.298102	-0.298102	1.54518	0.0284982	0.831259	1416.92	1412.33	1068.12	1502.95	1427.48	1958.98	1447.76	1324.82	2309.46	1787.13
ENSRNOG00000009640	Psmf1	3	147238114	147263275	25162	-	protein_coding	984.594	916.121	1053.07	0.187145	-0.187145	1.54422	0.0285615	0.831259	1027.53	865.076	795.386	884.338	1008.27	1091.43	978.704	1056	1143.55	995.649
ENSRNOG00000014647	Cbfb	19	37127508	37171069	43562	+	protein_coding	657.812	608.293	707.332	0.200392	-0.200392	1.54353	0.0286068	0.831259	656.318	657.498	487.394	615.423	624.832	717.255	677.651	658.075	781.679	701.998
ENSRNOG00000019280	AABR07002093.1	1	66189220	66212418	23199	-	protein_coding	5.29683	3.25457	7.3391	0.343189	-0.343189	1.54229	0.0286888	0.831259	1.91346	2.9796	4.14804	4.25162	2.98012	3.10949	6.76524	7.70806	10.1649	8.94783
ENSRNOG00000010065	Dgkh	15	60803098	60959769	156672	-	protein_coding	93.7958	107.654	79.938	-0.324549	0.324549	1.54159	0.028735	0.831259	102.37	112.232	144.144	102.039	77.4832	92.2481	83.4379	89.6061	74.2036	60.1945
ENSRNOG00000028566	Pld4	6	137323713	137331231	7519	+	protein_coding	3.00173	0.411221	5.59223	0.199073	-0.199073	1.54034	0.0288175	0.831259	0	0.993199	0	1.06291	0	8.29196	5.6377	0	1.01649	13.015
ENSRNOG00000012880	Tti1	3	154463109	154490851	27743	-	protein_coding	735.348	694.96	775.736	0.151872	-0.151872	1.54025	0.028824	0.831259	788.347	684.314	659.538	646.247	696.355	758.715	723.88	802.601	802.008	791.476
ENSRNOG00000056150	Purb	14	86736878	86739335	2458	-	protein_coding	2177.81	2380.16	1975.46	-0.238231	0.238231	1.53687	0.0290491	0.831259	2473.15	2312.17	2825.85	2372.41	1917.21	2042.93	2110.75	2240.15	1691.43	1792.01
ENSRNOG00000019750	Kcna1	4	159190804	159192526	1723	-	protein_coding	1175.89	1307.15	1044.63	-0.272323	0.272323	1.53658	0.0290682	0.831259	1189.22	1078.61	1551.37	1528.46	1188.08	1113.2	895.266	1289.17	929.069	996.463
ENSRNOG00000019027	Habp4	17	1679627	1701623	21997	+	protein_coding	1024.93	1142.43	907.42	-0.277574	0.277574	1.53588	0.0291152	0.831259	1071.54	1061.73	1395.81	1224.47	958.606	915.225	803.935	1127.3	978.877	711.759
ENSRNOG00000057501	Fam81a	8	76521657	76579387	57731	-	protein_coding	2324.39	2539.15	2109.63	-0.237102	0.237102	1.53508	0.0291688	0.831259	2577.44	2206.89	2938.88	2592.43	2380.12	2593.31	1824.36	2201.61	2076.68	1852.2
ENSRNOG00000010381	Mknk1	5	134691881	134730893	39013	+	protein_coding	790.138	727.295	852.982	0.209973	-0.209973	1.53172	0.0293953	0.831259	707.982	716.097	693.759	649.436	869.203	775.299	955.026	798.747	802.008	933.828
ENSRNOG00000016690	Idi1	17	57976268	57984036	7769	-	protein_coding	1109.67	1237.95	981.388	-0.278978	0.278978	1.53155	0.0294071	0.831259	1216.96	1012.07	1450.78	1513.58	996.354	1167.09	946.005	1033.84	927.036	832.962
ENSRNOG00000000456	Psmb8	20	3990613	3993769	3157	+	protein_coding	117.917	94.1113	141.722	0.363398	-0.363398	1.53108	0.0294388	0.831259	96.6299	76.4763	77.7757	108.416	111.258	162.73	76.6727	111.767	217.528	139.912
ENSRNOG00000000909	Uspl1	12	6929978	6956984	27007	-	protein_coding	685.153	722.796	647.51	-0.151817	0.151817	1.53035	0.0294885	0.831259	714.679	716.097	755.979	770.607	656.62	654.029	609.999	688.907	685.112	599.505
ENSRNOG00000002838	Pdzd11	X	70458603	70461635	3033	-	protein_coding	753.186	679.121	827.251	0.248166	-0.248166	1.52931	0.0295587	0.831259	762.515	623.729	543.393	664.316	801.653	927.663	802.808	696.616	900.608	808.558
ENSRNOG00000001976	Tmprss2	11	38063915	38103290	39376	-	protein_coding	12.4189	6.55435	18.2835	0.307741	-0.307741	1.52606	0.0297808	0.831259	8.61059	8.93879	1.03701	4.25162	9.93374	30.0584	7.89277	3.85403	24.3957	25.2166
ENSRNOG00000000466	Hsd17b8	20	3817179	3819235	2057	-	protein_coding	504.411	477.717	531.105	0.148158	-0.148158	1.52548	0.0298205	0.831259	454.448	430.055	492.579	504.88	506.621	515.138	505.138	540.527	552.969	541.75
ENSRNOG00000005335	Galnt13	3	40038336	40624530	586195	+	protein_coding	231.806	255.521	208.091	-0.256488	0.256488	1.52232	0.0300385	0.831259	307.111	214.531	268.585	222.147	265.231	236.321	189.427	235.096	194.149	185.464
ENSRNOG00000028384	Npepl1	3	172195844	172207685	11842	+	protein_coding	459.907	397.625	522.188	0.307171	-0.307171	1.52075	0.0301471	0.831259	446.794	388.341	304.881	330.564	517.548	497.518	543.474	386.366	566.183	617.4
ENSRNOG00000059460	Ttc30b	3	62758758	62761325	2568	-	protein_coding	606.613	524.605	688.62	0.30687	-0.30687	1.5207	0.0301512	0.831259	628.573	475.742	378.508	513.384	626.819	817.795	578.428	538.6	794.893	713.386
ENSRNOG00000022234	mrpl24	2	187288644	187294656	6013	+	protein_coding	531.536	507.959	555.113	0.124376	-0.124376	1.52069	0.0301516	0.831259	486.02	492.627	526.8	504.88	529.469	540.014	567.152	536.673	575.332	556.392
ENSRNOG00000017456	Vstm2b	1	97632473	97660962	28490	+	protein_coding	208.082	255.947	160.217	-0.369984	0.369984	1.52021	0.0301847	0.831259	211.438	237.375	405.47	262.538	162.913	121.27	155.6	257.256	171.786	95.1724
ENSRNOG00000014658	Zfp423	19	20147037	20406003	258967	+	protein_coding	1160.95	1029.04	1292.86	0.27508	-0.27508	1.51898	0.0302705	0.831259	1119.38	1092.52	821.311	882.212	1229.8	1377.5	1434.23	985.668	1227.92	1438.97
ENSRNOG00000009599	Rwdd2a	8	94243372	94246496	3125	+	protein_coding	123.745	106.912	140.578	0.307664	-0.307664	1.51754	0.0303714	0.831259	100.457	96.3403	94.3678	91.4099	151.986	143.036	142.07	107.913	154.506	155.367
ENSRNOG00000003947	Ntn1	10	54761871	54967585	205715	-	protein_coding	232.175	199.454	264.896	0.312828	-0.312828	1.51717	0.030397	0.831259	237.27	222.477	211.55	154.121	171.854	225.956	352.92	294.833	244.973	205.8
ENSRNOG00000013318	Ccdc150	9	60883981	60987349	103369	+	protein_coding	77.1525	52.6941	101.611	0.36111	-0.36111	1.51571	0.030499	0.831259	77.4953	33.7688	26.9622	46.7679	78.4766	169.985	51.8668	52.9929	145.358	87.8514
ENSRNOG00000055809	Epb41l1	3	153843206	153893847	50642	-	protein_coding	10.8465	13.971	7.72205	-0.367667	0.367667	1.51567	0.0305025	0.831259	9.56732	13.9048	21.7772	11.692	12.9139	8.29196	5.6377	9.63507	10.1649	4.88063
ENSRNOG00000014619	Dhx38	19	42110327	42127542	17216	+	protein_coding	1044.54	1008.05	1081.04	0.0994118	-0.0994118	1.51505	0.0305457	0.831259	995.958	1000.15	1005.9	1015.08	1023.18	1056.19	1104.99	1019.39	1102.89	1121.73
ENSRNOG00000011471	Fgf9	15	38341089	38387316	46228	+	protein_coding	167.204	209.232	125.176	-0.370702	0.370702	1.51371	0.03064	0.831259	131.072	193.674	331.843	245.531	144.039	108.832	82.3104	224.497	115.88	94.3589
ENSRNOG00000008226	Zbtb8os	5	147535525	147547047	11523	+	protein_coding	366.362	342.734	389.99	0.17457	-0.17457	1.51241	0.0307316	0.831259	333.899	343.647	321.473	325.249	389.403	411.489	410.424	354.571	370.001	403.466
ENSRNOG00000052395	AABR07071395.1	8	114037763	114039980	2218	-	lincRNA	243.163	278.231	208.095	-0.31751	0.31751	1.51191	0.0307672	0.831259	303.284	270.15	339.102	300.802	177.814	187.606	197.319	264.964	220.578	170.009
ENSRNOG00000037483	Ep400	12	51948650	52055271	106622	+	protein_coding	3334.74	3186.19	3483.3	0.124518	-0.124518	1.51061	0.0308592	0.831259	3363.87	3297.42	2954.44	3148.33	3166.88	3491.95	3758.09	3195.95	3474.35	3496.16
ENSRNOG00000000639	Ado	20	22447994	22449176	1183	+	pseudogene	139.66	158.108	121.212	-0.302528	0.302528	1.5098	0.0309174	0.831259	154.991	140.041	219.846	159.436	116.225	131.635	120.647	110.803	133.16	109.814
ENSRNOG00000002969	Itpkb	13	98615287	98708149	92863	+	protein_coding	1997.64	1765.56	2229.73	0.278929	-0.278929	1.50831	0.0310235	0.831259	1893.37	1613.95	1431.07	1705.96	2183.44	2225.36	2414.06	1640.85	2218.99	2649.37
ENSRNOG00000047014	Homer1	2	22909569	23009678	100110	+	protein_coding	1000.6	1069.2	931.997	-0.184959	0.184959	1.50613	0.0311792	0.831259	981.607	1098.48	1004.86	1186.2	1074.83	984.671	940.368	1055.04	823.355	856.551
ENSRNOG00000010880	Gpr27	4	132137793	132138926	1134	+	protein_coding	155.072	188.543	121.601	-0.364453	0.364453	1.50193	0.0314824	0.831259	171.255	205.592	264.437	204.078	97.3507	125.416	86.8205	171.504	141.292	82.9708
ENSRNOG00000019738	Gpr61	2	210937289	210943620	6332	-	protein_coding	329.804	368.214	291.394	-0.278701	0.278701	1.49972	0.0316434	0.831259	398.957	310.871	442.803	349.696	338.741	339.97	252.569	352.644	228.71	283.077
ENSRNOG00000056524	Abcd1	X	157072736	157095274	22539	-	protein_coding	367.597	336.784	398.411	0.217975	-0.217975	1.49887	0.0317052	0.831259	384.606	337.688	283.103	334.815	343.708	412.525	369.833	359.388	469.617	380.689
ENSRNOG00000004168	Slc35e4	14	84163972	84170835	6864	-	protein_coding	1391.15	1307.46	1474.83	0.16414	-0.16414	1.49857	0.031727	0.831259	1389.17	1275.27	1182.19	1285.05	1405.62	1405.49	1648.46	1321.93	1498.3	1499.98
ENSRNOG00000010741	Tigd4	2	183598509	183600757	2249	+	protein_coding	3.47657	1.60392	5.34923	0.280966	-0.280966	1.49804	0.0317659	0.831259	2.8702	0.993199	1.03701	2.12581	0.993374	10.365	2.25508	1.92701	8.1319	4.06719
ENSRNOG00000020421	Fndc7	2	211655482	211690716	35235	-	protein_coding	100.226	80.2874	120.164	0.358277	-0.358277	1.49706	0.0318374	0.831259	88.0193	64.5579	52.8875	110.542	85.4302	139.927	84.5654	78.0441	153.49	144.792
ENSRNOG00000008187	Ubash3b	8	45223992	45375435	151444	-	protein_coding	772.742	875.367	670.118	-0.302388	0.302388	1.49579	0.0319306	0.831259	822.79	932.614	1185.3	800.368	635.76	618.788	616.764	862.339	659.7	592.997
ENSRNOG00000013631	Slc31a2	5	78120607	78131114	10508	+	protein_coding	109.502	95.5556	123.448	0.294214	-0.294214	1.49542	0.0319577	0.831259	100.457	106.272	65.3316	92.4728	113.245	130.598	137.56	100.205	113.847	135.031
ENSRNOG00000025076	Ecpas	5	75931293	76039760	108468	-	protein_coding	3346.11	3505.17	3187.05	-0.132762	0.132762	1.49519	0.0319751	0.831259	3404.05	3302.39	3786.12	3571.36	3461.91	3368.61	3165	3418.52	3047.43	2935.7
ENSRNOG00000009034	Tdrd3	15	70790125	70859185	69061	+	protein_coding	242.909	226.921	258.897	0.176574	-0.176574	1.4945	0.0320254	0.831259	221.005	247.307	216.735	221.084	228.476	289.182	249.186	259.183	256.155	240.778
ENSRNOG00000047809	AABR07025358.1	16	35116440	35116607	168	+	protein_coding	7.90623	11.1747	4.63773	-0.323178	0.323178	1.49374	0.0320819	0.831259	6.69712	13.9048	12.4441	14.8807	7.94699	2.07299	5.6377	10.5986	4.06595	0.813439
ENSRNOG00000055292	LOC679087	5	25725683	25728311	2629	+	protein_coding	16.8781	12.9985	20.7577	0.365323	-0.365323	1.49272	0.0321571	0.831259	19.1346	9.93199	9.33308	11.692	14.9006	22.8029	19.1682	18.3066	26.4287	17.0822
ENSRNOG00000015292	Cul2	17	56952480	56992694	40215	-	protein_coding	1374.54	1475.68	1273.39	-0.196303	0.196303	1.49258	0.0321677	0.831259	1306.9	1526.55	1661.29	1547.59	1336.09	1176.42	1395.89	1417.32	1175.06	1202.26
ENSRNOG00000017022	Cerk	7	127015162	127058056	42895	-	protein_coding	3086.01	3319.16	2852.86	-0.200746	0.200746	1.49242	0.0321796	0.831259	2951.52	3447.39	3398.28	3735.05	3063.57	2821.34	3157.11	3189.21	2498.53	2598.12
ENSRNOG00000045821	Slc41a3	4	123467549	123510217	42669	-	protein_coding	345.983	313.544	378.422	0.238369	-0.238369	1.4924	0.032181	0.831259	304.241	343.647	261.326	286.985	371.522	348.262	407.042	320.848	411.677	404.279
ENSRNOG00000018379	Zfp688	1	198866137	198869009	2873	-	protein_coding	128.713	114.592	142.834	0.266752	-0.266752	1.49233	0.0321865	0.831259	105.241	103.293	131.7	110.542	122.185	151.328	164.621	105.022	148.407	144.792
ENSRNOG00000018254	Sncaip	18	47739140	47877676	138537	+	protein_coding	1346.75	1218.01	1475.5	0.242195	-0.242195	1.49107	0.0322799	0.831259	1133.73	1178.93	1067.08	1099.04	1611.25	1339.15	1585.32	1354.69	1555.23	1543.09
ENSRNOG00000013869	Kcnj4	7	120717375	120744602	27228	-	protein_coding	1943.67	2079.2	1808.14	-0.187025	0.187025	1.49022	0.0323432	0.831259	1919.2	1876.15	2159.05	2432.99	2008.6	1972.45	1634.93	1877.88	1693.47	1861.96
ENSRNOG00000014104	Myo5b	18	70427007	70729030	302024	+	protein_coding	190.784	266.292	115.275	-0.328535	0.328535	1.48775	0.0325275	0.831259	167.428	263.198	637.76	179.631	83.4434	102.613	86.8205	224.497	125.028	37.4182
ENSRNOG00000059875	Zfyve26	6	102409881	102472926	63046	-	protein_coding	857.95	812.956	902.943	0.144001	-0.144001	1.48751	0.0325455	0.831259	899.328	823.362	770.498	790.802	780.792	925.59	977.576	829.579	894.509	887.462
ENSRNOG00000037815	Acad10	12	40417944	40460561	42618	+	protein_coding	406.067	347.574	464.559	0.315836	-0.315836	1.48638	0.03263	0.831259	398.001	376.422	220.883	357.136	385.429	525.503	359.685	426.834	417.776	592.997
ENSRNOG00000002126	Ncam2	11	20471764	20705063	233300	+	protein_coding	1751.84	1878.12	1625.55	-0.192936	0.192936	1.48553	0.0326942	0.831259	1923.99	1653.68	1978.61	1927.05	1907.28	1731.98	1671.01	1861.5	1400.72	1462.56
ENSRNOG00000015218	Nsmce1	1	196857461	196884302	26842	-	protein_coding	556.915	514.737	599.094	0.200786	-0.200786	1.48423	0.0327925	0.831259	525.246	509.511	484.283	450.672	603.972	544.16	656.228	558.834	581.431	654.818
ENSRNOG00000011541	Cygb	10	105618326	105628091	9766	-	protein_coding	243.157	293.906	192.408	-0.359972	0.359972	1.48321	0.0328695	0.831259	222.919	390.327	451.099	241.28	163.907	193.825	180.406	258.22	179.918	149.673
ENSRNOG00000060912	Qars1	8	117297670	117305702	8033	+	protein_coding	2109.63	1959.86	2259.4	0.190246	-0.190246	1.48316	0.0328733	0.831259	2055.06	1861.26	1669.58	1997.2	2216.22	2438.87	2079.18	2035.89	2397.89	2345.14
ENSRNOG00000021752	Foxq1	17	34224818	34226453	1636	-	pseudogene	17.2814	23.4552	11.1076	-0.341828	0.341828	1.48071	0.0330593	0.831259	10.5241	32.7756	29.0362	34.013	10.9271	13.4744	9.02031	20.2336	7.11541	5.69407
ENSRNOG00000058572	Nek9	6	109124330	109162267	37938	-	protein_coding	1827.3	1706.61	1947.99	0.178527	-0.178527	1.48	0.0331135	0.831259	1765.17	1801.66	1429	1667.7	1869.53	1946.54	2023.93	1724.68	1997.4	2047.43
ENSRNOG00000010821	Ankrd54	7	120282822	120295618	12797	-	protein_coding	295.998	265.114	326.881	0.257535	-0.257535	1.47938	0.0331602	0.831259	305.198	265.184	210.513	247.657	297.019	349.299	319.094	254.366	365.935	345.712
ENSRNOG00000020217	Pagr1	1	198449040	198450688	1649	-	protein_coding	173.4	152.119	194.68	0.288167	-0.288167	1.47791	0.0332729	0.831259	166.471	144.014	135.848	157.31	156.953	224.92	166.876	134.891	216.512	230.203
ENSRNOG00000020308	Ech1	1	87009730	87016005	6276	+	protein_coding	2333.28	2015.54	2651.03	0.305678	-0.305678	1.47786	0.0332768	0.831259	2329.64	2065.85	1362.63	2101.37	2218.2	3221.43	2376.85	1921.23	3087.07	2648.56
ENSRNOG00000004901	Slc4a1ap	6	26214335	26241337	27003	-	protein_coding	841.709	906.3	777.118	-0.202615	0.202615	1.47736	0.0333146	0.831259	819.919	838.26	995.528	1037.4	840.395	744.204	711.477	897.025	799.975	732.909
ENSRNOG00000037911	LOC680227	X	74304292	74345507	41216	+	protein_coding	566.09	1108.74	23.4447	-0.171488	0.171488	1.47651	0.03338	0.831259	1042.84	1173.96	1158.34	1108.61	1059.93	1.0365	0	112.73	1.01649	2.44032
ENSRNOG00000002175	Clock	14	34446616	34502218	55603	+	protein_coding	2155.9	2235.05	2076.76	-0.104517	0.104517	1.47622	0.0334027	0.831259	2388	2195.96	2146.61	2267.18	2177.48	2145.55	2190.81	2008.91	2018.74	2019.77
ENSRNOG00000012447	Setd6	19	9762489	9765484	2996	-	protein_coding	224.941	239.918	209.965	-0.180226	0.180226	1.47545	0.0334621	0.831259	218.135	232.409	248.882	265.727	234.436	226.992	209.722	201.373	212.446	199.293
ENSRNOG00000001130	Nos1	12	44213943	44520341	306399	-	protein_coding	247.001	331.463	162.538	-0.345543	0.345543	1.47511	0.0334878	0.831259	149.25	345.633	546.504	395.401	220.529	114.014	91.3307	375.768	157.556	74.0229
ENSRNOG00000045999	Tnfaip8l1	9	10896680	10897240	561	-	protein_coding	16.1661	12.7472	19.585	0.359903	-0.359903	1.47479	0.0335126	0.831259	10.5241	10.9252	15.5551	13.8178	12.9139	19.6934	23.6783	17.3431	15.2473	21.9629
ENSRNOG00000060087	Adra1b	10	29392762	29450644	57883	-	protein_coding	61.2203	74.1953	48.2453	-0.359492	0.359492	1.47256	0.0336855	0.831259	55.4905	78.4627	101.627	95.6615	39.735	49.7518	41.7189	60.7009	54.8903	34.1644
ENSRNOG00000011006	Stoml3	2	142717281	142735410	18130	+	protein_coding	21.0714	13.6577	28.4851	0.342213	-0.342213	1.47233	0.0337031	0.831259	17.2212	9.93199	5.18504	18.0694	17.8807	59.0802	14.658	15.4161	30.4946	22.7763
ENSRNOG00000022218	Ifi44	2	256897772	256915569	17798	-	protein_coding	395.977	327.36	464.593	0.340803	-0.340803	1.4697	0.0339078	0.831259	359.731	297.96	250.956	364.577	363.575	505.81	319.094	310.249	697.31	490.504
ENSRNOG00000016507	LOC687679	4	118167294	118174842	7549	+	protein_coding	83.2016	71.6146	94.7886	0.307632	-0.307632	1.46923	0.0339444	0.831259	86.1059	58.5988	61.1835	63.7744	88.4103	110.905	89.0756	72.263	109.781	91.9186
ENSRNOG00000028834	Polr2a	10	56339284	56365084	25801	-	protein_coding	5245.34	5025.1	5465.57	0.117787	-0.117787	1.469	0.0339626	0.831259	5430.41	5121.93	4665.5	4627.89	5279.78	5459.22	5412.19	5536.31	5504.28	5415.88
ENSRNOG00000016156	Nptxr	7	121011680	121029754	18075	-	protein_coding	12546.6	13991	11102.3	-0.275565	0.275565	1.46745	0.0340841	0.831259	13796.1	13360.5	16887.7	11822.7	14088	11463.6	9940.39	15132.8	9591.57	9383.02
ENSRNOG00000048315	Eif2ak2	6	1428834	1466201	37368	-	protein_coding	1332.5	1213.54	1451.45	0.229235	-0.229235	1.46635	0.0341702	0.831259	1211.22	1354.72	1050.49	1118.18	1333.11	1311.17	1473.69	1198.6	1708.71	1565.06
ENSRNOG00000046428	Lrrc75b	20	14050465	14060264	9800	+	protein_coding	653.864	582.754	724.974	0.265381	-0.265381	1.46513	0.0342668	0.831259	645.794	448.926	569.318	532.516	717.216	757.678	619.019	634.951	766.431	846.79
ENSRNOG00000015906	Tgif1	9	119181083	119190698	9616	-	protein_coding	404.089	347.735	460.442	0.308506	-0.308506	1.46272	0.0344573	0.831259	394.174	322.79	242.66	292.299	486.753	501.664	431.848	381.549	519.425	467.727
ENSRNOG00000050410	Snrpd3	20	14080565	14095181	14617	-	protein_coding	920.741	879.239	962.243	0.125599	-0.125599	1.4624	0.0344828	0.831259	871.583	869.049	929.16	803.557	922.845	961.868	950.516	1029.03	951.432	918.373
ENSRNOG00000060460	Clec1a	4	163191503	163214678	23176	-	protein_coding	11.67	16.4747	6.86521	-0.31731	0.31731	1.46237	0.034485	0.831259	15.3077	15.8912	27.9992	20.1952	2.98012	9.32846	7.89277	10.5986	4.06595	2.44032
ENSRNOG00000003567	Ppox	13	89650094	89654244	4151	-	protein_coding	377.433	348.089	406.776	0.205438	-0.205438	1.46203	0.0345123	0.831259	371.212	333.715	282.066	386.898	366.555	390.759	407.042	364.206	430.991	440.884
ENSRNOG00000042602	AABR07009224.1	2	89498123	89498395	273	-	protein_coding	34.7651	41.4159	28.1143	-0.349941	0.349941	1.46133	0.0345675	0.831259	29.6587	30.7892	58.0725	47.8308	40.7283	30.0584	23.6783	36.6133	27.4452	22.7763
ENSRNOG00000051850	Scarna2	2	211344017	211344432	416	-	scaRNA	9.20376	6.38492	12.0226	0.354997	-0.354997	1.46059	0.0346266	0.831259	9.56732	7.94559	2.07402	6.37744	5.96025	11.4014	16.9131	9.63507	9.14838	13.015
ENSRNOG00000032639	Foxo6	5	139208046	139227196	19151	-	protein_coding	226.709	285.492	167.926	-0.361781	0.361781	1.4603	0.0346496	0.831259	308.068	200.626	545.467	209.393	163.907	199.007	93.5858	215.826	200.248	130.964
ENSRNOG00000021800	Zfp541	1	77967755	77992027	24273	+	protein_coding	8.53538	11.511	5.55975	-0.340468	0.340468	1.4602	0.0346575	0.831259	16.2644	7.94559	7.25906	19.1323	6.95362	6.21897	4.51016	3.85403	9.14838	4.06719
ENSRNOG00000062101	Ace	10	94170766	94187822	17057	+	protein_coding	115.505	101.345	129.666	0.28524	-0.28524	1.45994	0.0346786	0.831259	128.202	94.3539	93.3308	77.5921	113.245	159.62	111.626	123.329	130.11	123.643
ENSRNOG00000007720	Rnf26	8	48447113	48449311	2199	-	protein_coding	834.934	877.485	792.384	-0.141098	0.141098	1.45985	0.0346854	0.831259	826.616	842.233	969.603	905.596	843.375	765.97	790.405	863.302	785.745	756.498
ENSRNOG00000025716	Lsm10	5	144106802	144108708	1907	+	protein_coding	163.913	147.708	180.119	0.248602	-0.248602	1.45837	0.0348044	0.831259	181.779	143.021	119.256	143.492	150.993	173.095	160.111	171.504	186.017	209.867
ENSRNOG00000007271	Map3k9	6	105459706	105518748	59043	-	protein_coding	579.354	640.458	518.251	-0.258564	0.258564	1.45767	0.0348602	0.831259	502.284	616.777	783.979	697.266	601.985	492.335	457.781	633.024	469.617	538.497
ENSRNOG00000056955	Bicdl1	12	46615649	46703287	87639	+	protein_coding	536.137	619.054	453.219	-0.324041	0.324041	1.45335	0.0352083	0.831259	527.159	495.606	837.903	756.789	477.813	492.335	374.343	583.885	466.568	348.965
ENSRNOG00000002781	Kdsr	13	26780633	26812215	31583	-	protein_coding	345.119	317.461	372.776	0.209791	-0.209791	1.45276	0.0352564	0.831259	315.722	336.695	275.844	310.369	348.674	322.35	432.975	361.315	344.589	402.652
ENSRNOG00000014172	Npy5r	16	24797124	24805079	7956	+	protein_coding	8.2865	11.4368	5.13615	-0.327683	0.327683	1.45237	0.0352886	0.831259	20.0914	3.9728	13.4811	11.692	7.94699	8.29196	2.25508	5.78104	6.09892	3.25376
ENSRNOG00000013804	Exoc5	15	25887070	25933268	46199	-	protein_coding	1764.71	1856.56	1672.85	-0.143898	0.143898	1.45082	0.0354147	0.831259	1724.99	1766.9	1967.21	2007.83	1815.89	1621.08	1687.93	1860.53	1589.79	1604.92
ENSRNOG00000007688	Sms	X	40363646	40415109	51464	+	protein_coding	226.836	252.63	201.041	-0.271023	0.271023	1.44987	0.035492	0.831259	202.827	215.524	268.585	274.23	301.986	208.336	174.769	230.278	165.687	226.136
ENSRNOG00000007981	Klhl23	3	56056925	56070614	13690	+	protein_coding	976.223	1015.75	936.691	-0.114322	0.114322	1.44975	0.0355018	0.831259	1004.57	965.39	1028.71	1077.79	1002.31	979.488	923.455	976.996	925.003	878.514
ENSRNOG00000005048	Trhr	7	83113672	83153519	39848	+	protein_coding	29.1943	38.3521	20.0365	-0.348709	0.348709	1.44889	0.0355721	0.831259	43.0529	51.6464	44.5914	27.6356	24.8344	40.4233	16.9131	23.1242	13.2143	6.50751
ENSRNOG00000032398	RGD1562136	9	111327402	111347430	20029	+	protein_coding	1087.73	1016.4	1159.05	0.177048	-0.177048	1.44881	0.0355784	0.831259	1024.66	1007.1	880.421	991.691	1178.14	1237.58	1080.18	1091.65	1242.15	1143.7
ENSRNOG00000037198	Usp18	4	153805993	153834430	28438	+	protein_coding	121.716	78.8102	164.622	0.336637	-0.336637	1.44859	0.0355967	0.831259	95.6732	88.3947	30.0733	77.5921	102.318	191.752	71.035	52.0294	337.474	170.822
ENSRNOG00000003875	Ocrl	X	134742356	134792618	50263	+	protein_coding	1016.56	1073.67	959.45	-0.153303	0.153303	1.44816	0.0356324	0.831259	972.04	1036.9	1031.82	1140.5	1187.08	947.357	906.542	977.96	920.937	1044.46
ENSRNOG00000016960	Polr3e	1	190852985	190881108	28124	+	protein_coding	663.737	618.202	709.271	0.184433	-0.184433	1.44754	0.0356831	0.831259	605.611	554.205	628.427	614.36	688.408	828.16	628.039	683.126	711.541	695.49
ENSRNOG00000052880	Prph	7	140742418	140746197	3780	+	protein_coding	13.3763	18.1853	8.56733	-0.335054	0.335054	1.44606	0.0358045	0.831259	11.4808	15.8912	20.7402	31.8872	10.9271	5.18248	3.38262	16.3796	12.1978	5.69407
ENSRNOG00000036866	Acer3	1	163160979	163263606	102628	-	protein_coding	582.02	527.176	636.865	0.23845	-0.23845	1.44567	0.0358366	0.831259	542.467	442.967	468.728	510.195	671.521	646.773	595.341	563.652	719.673	658.886
ENSRNOG00000046195	AABR07029596.1	10	39330731	39373437	42707	-	protein_coding	109.209	87.0281	131.39	0.353257	-0.353257	1.44428	0.0359514	0.831259	115.765	58.5988	70.5166	83.9696	106.291	176.204	89.0756	83.8251	136.209	171.636
ENSRNOG00000020763	Snrnp70	1	101367471	101388129	20659	-	protein_coding	4507.67	4317.08	4698.25	0.118931	-0.118931	1.44372	0.0359979	0.831259	4192.4	4257.84	4244.48	4449.32	4441.38	5004.2	4313.96	4412.86	4755.13	5005.09
ENSRNOG00000020000	Tmem219	1	198324857	198354466	29610	-	protein_coding	346.934	317.579	376.29	0.220065	-0.220065	1.44369	0.0360009	0.831259	315.722	297.96	272.733	306.117	395.363	388.686	337.134	359.388	378.133	418.108
ENSRNOG00000003207	Fmnl1	10	91254058	91281418	27361	+	protein_coding	1367.43	1468.85	1266	-0.197096	0.197096	1.44014	0.0362957	0.831259	1553.73	1342.81	1612.55	1443.43	1391.72	1556.82	1195.19	1212.09	1211.65	1154.27
ENSRNOG00000007752	Zmynd19	3	2158995	2168370	9376	+	protein_coding	153.701	171.969	135.434	-0.281555	0.281555	1.4396	0.0363413	0.831259	170.298	189.701	194.958	165.813	139.072	114.014	152.218	161.869	147.391	101.68
ENSRNOG00000010478	LOC299282	6	127941526	128080889	139364	+	protein_coding	139.565	77.4943	201.636	0.299797	-0.299797	1.43889	0.0364009	0.831259	162.644	33.7688	40.4433	70.1518	80.4633	328.569	24.8059	115.621	402.529	136.658
ENSRNOG00000011634	Xkr6	15	46784963	47173335	388373	+	protein_coding	111.517	127.399	95.6349	-0.309224	0.309224	1.43695	0.0365635	0.831259	104.284	111.238	170.069	153.058	98.3441	86.0291	98.0959	113.694	80.3025	100.053
ENSRNOG00000004614	Lypd6b	3	35271786	35437296	165511	+	protein_coding	27.3384	37.014	17.6628	-0.333905	0.333905	1.43434	0.0367839	0.831259	19.1346	42.7076	58.0725	39.3275	25.8277	11.4014	5.6377	38.5403	21.3462	11.3881
ENSRNOG00000009401	Lmo2	3	93909156	93931871	22716	+	protein_coding	439.537	481.217	397.858	-0.238939	0.238939	1.43124	0.0370477	0.831259	441.053	583.008	399.248	445.358	537.416	456.058	363.068	383.476	358.82	427.869
ENSRNOG00000032690	Ube2e2	15	7871497	7927939	56443	+	protein_coding	590.885	644.373	537.397	-0.230931	0.230931	1.42903	0.0372363	0.831259	567.342	641.607	788.127	667.505	557.283	510.992	528.816	626.28	558.051	462.847
ENSRNOG00000010910	Gmeb1	5	150405918	150439959	34042	-	protein_coding	545.607	571.959	519.256	-0.133757	0.133757	1.42857	0.0372762	0.831259	546.294	566.124	535.097	628.178	584.104	549.343	500.627	512.586	516.375	517.347
ENSRNOG00000003217	Lgals3bp	10	107415326	107424710	9385	-	protein_coding	2568.66	1708.61	3428.71	0.338595	-0.338595	1.42854	0.0372785	0.831259	2339.21	1325.92	609.761	1816.51	2451.65	4915.06	1674.4	1162.95	6075.54	3315.58
ENSRNOG00000055404	AABR07012826.1	2	209661244	209779614	118371	+	protein_coding	39.662	47.1325	32.1914	-0.345444	0.345444	1.42723	0.0373912	0.831259	37.3125	32.7756	68.4426	57.3969	39.735	40.4233	34.9537	29.8687	30.4946	25.2166
ENSRNOG00000013603	Dffa	5	165922915	165935821	12907	+	protein_coding	468.019	500.282	435.757	-0.184049	0.184049	1.42659	0.0374464	0.831259	444.88	478.722	566.207	536.768	474.833	435.328	419.445	495.243	410.661	418.108
ENSRNOG00000009888	Timm8b	8	55037750	55039128	1379	+	protein_coding	127.745	140.311	115.179	-0.247043	0.247043	1.42617	0.0374829	0.831259	124.375	147.987	159.699	156.247	113.245	112.978	125.157	113.694	124.011	100.053
ENSRNOG00000054572	AABR07026361.2	16	74072356	74072541	186	-	protein_coding	4.56311	2.60598	6.52023	0.305892	-0.305892	1.42371	0.0376954	0.831259	2.8702	1.9864	2.07402	2.12581	3.9735	13.4744	3.38262	5.78104	5.08244	4.88063
ENSRNOG00000001141	Srrm4	12	45727112	45882548	155437	+	protein_coding	184.808	204.08	165.535	-0.255606	0.255606	1.42331	0.0377307	0.831259	187.519	175.796	216.735	262.538	177.814	189.679	151.09	174.395	163.654	148.859
ENSRNOG00000043233	Cyp4f6	7	15198940	15225410	26471	-	protein_coding	772.085	678.65	865.52	0.282337	-0.282337	1.42164	0.037876	0.831259	704.155	747.879	492.579	627.115	821.521	814.685	941.495	661.929	852.833	1056.66
ENSRNOG00000059715	Cc2d2a	14	71895246	71973419	78174	-	protein_coding	768.905	693.072	844.737	0.24605	-0.24605	1.42159	0.0378797	0.831259	719.462	609.824	590.058	764.229	781.786	992.963	676.524	763.098	956.514	834.588
ENSRNOG00000017913	Atg16l1	9	94879745	94915228	35484	+	protein_coding	970.988	1016.56	925.42	-0.129914	0.129914	1.42113	0.0379203	0.831259	1017.01	966.383	954.048	1103.3	1042.05	984.671	852.42	923.04	916.871	950.097
ENSRNOG00000010535	Cdh18	2	74360622	74693341	332720	+	protein_coding	47.5532	60.6584	34.448	-0.352837	0.352837	1.4208	0.0379489	0.831259	35.3991	57.6056	110.96	60.5856	38.7416	32.1314	30.4436	53.9564	38.6265	17.0822
ENSRNOG00000038784	Piezo2	18	58354648	58499836	145189	-	protein_coding	171.331	201.097	141.564	-0.336328	0.336328	1.4203	0.0379931	0.831259	106.197	297.96	206.365	191.323	203.642	162.73	158.983	132.964	131.127	122.016
ENSRNOG00000014768	Glis3	1	246380889	246785360	404472	-	protein_coding	482.392	400.132	564.652	0.333994	-0.333994	1.42007	0.0380132	0.831259	454.448	392.314	213.624	387.961	552.316	598.058	510.775	428.761	576.348	709.319
ENSRNOG00000013118	Atox1	10	40790845	40805941	15097	-	protein_coding	825.9	762.927	888.873	0.201343	-0.201343	1.41998	0.0380205	0.831259	719.462	739.933	684.426	773.796	897.017	819.868	828.741	825.725	1045.97	924.067
ENSRNOG00000056631	AABR07038021.1	X	37342608	37353156	10549	-	protein_coding	18.5554	14.6011	22.5098	0.351989	-0.351989	1.41879	0.0381249	0.831259	10.5241	15.8912	13.4811	20.1952	12.9139	30.0584	23.6783	21.1972	21.3462	16.2688
ENSRNOG00000016121	Trip4	8	71371370	71533459	162090	-	protein_coding	693.243	642.329	744.157	0.194903	-0.194903	1.41759	0.0382308	0.831259	680.236	623.729	545.467	627.115	735.097	791.882	675.396	670.601	810.14	772.767
ENSRNOG00000019028	Znrf1	19	43750278	43832878	82601	+	protein_coding	739.11	775.958	702.261	-0.138321	0.138321	1.41684	0.0382966	0.831259	781.65	750.859	774.646	806.746	765.892	773.226	661.865	755.389	654.618	666.207
ENSRNOG00000052224	Celf6	8	64364741	64428386	63646	+	protein_coding	287.113	335.733	238.493	-0.332687	0.332687	1.41654	0.0383233	0.831259	287.976	288.028	458.358	403.904	240.397	226.992	199.574	354.571	226.677	184.651
ENSRNOG00000019299	Edem2	3	151232751	151258580	25830	-	protein_coding	382.875	352.596	413.154	0.207694	-0.207694	1.41638	0.038337	0.831259	362.601	349.606	294.511	353.948	402.317	401.124	419.445	357.461	412.694	475.048
ENSRNOG00000010363	Mrps23	10	75529009	75536767	7759	+	protein_coding	674.342	638.426	710.258	0.146729	-0.146729	1.41456	0.0384978	0.831259	641.967	643.593	575.54	651.561	679.468	717.255	691.182	645.55	780.662	716.64
ENSRNOG00000008239	Repin1	4	78233332	78236781	3450	+	protein_coding	1105.19	1046.73	1163.66	0.145138	-0.145138	1.41418	0.0385323	0.831259	1155.73	1014.06	1098.19	1014.01	951.653	1218.92	1224.51	1179.33	1120.17	1075.37
ENSRNOG00000060387	AABR07070161.5	8	55537789	55538430	642	-	lincRNA	195.317	126.148	264.487	0.328889	-0.328889	1.41364	0.0385797	0.831259	165.515	61.5783	54.9615	151.996	196.688	345.153	99.2234	101.168	476.732	300.159
ENSRNOG00000018416	Ttbk1	9	16862248	16902199	39952	+	protein_coding	2206.82	2467.62	1946.02	-0.277718	0.277718	1.41349	0.0385933	0.831259	2148.82	2120.48	2946.14	3049.48	2073.17	1967.27	1603.36	2476.21	1934.38	1748.89
ENSRNOG00000008217	Madcam1	7	12918710	12922112	3403	-	protein_coding	9.51212	12.0971	6.92711	-0.353029	0.353029	1.41267	0.0386663	0.831259	10.5241	12.9116	12.4441	11.692	12.9139	5.18248	5.6377	10.5986	5.08244	8.13439
ENSRNOG00000000321	Cd24	20	48335540	48340846	5307	+	protein_coding	2733.69	2331.35	3136.03	0.313514	-0.313514	1.41108	0.0388077	0.831259	2253.1	2506.83	1571.07	2084.36	3241.38	3032.79	3132.3	2241.12	3405.23	3868.72
ENSRNOG00000015157	Smtnl2	10	58951842	58973020	21179	-	protein_coding	136.734	114.492	158.975	0.3273	-0.3273	1.40765	0.0391157	0.831259	132.029	85.4151	96.4418	95.6615	162.913	154.438	145.453	116.584	163.654	214.748
ENSRNOG00000034031	Vstm2l	3	154395187	154424625	29439	+	protein_coding	318.109	427.844	208.374	-0.330824	0.330824	1.40716	0.0391598	0.831259	334.856	341.661	879.384	428.351	154.966	166.876	130.795	430.688	229.726	83.7842
ENSRNOG00000003650	Nt5c	10	104052831	104054805	1975	-	protein_coding	42.0902	36.6945	47.4859	0.295205	-0.295205	1.40698	0.039176	0.831259	34.4424	39.728	37.3323	37.2017	34.7681	43.5328	46.2291	43.3578	45.7419	58.5676
ENSRNOG00000047085	Lrrtm2	18	28012877	28017925	5049	-	protein_coding	783.858	895.859	671.858	-0.308765	0.308765	1.40662	0.0392083	0.831259	980.65	728.015	1123.08	873.709	773.839	901.751	554.749	832.47	544.837	525.482
ENSRNOG00000046207	Cbx4	10	108190995	108196217	5223	-	protein_coding	778.285	815.538	741.032	-0.13339	0.13339	1.40586	0.0392771	0.831259	830.443	752.845	919.827	790.802	783.772	752.496	755.451	725.521	742.036	729.655
ENSRNOG00000019613	Syt9	1	171592797	171769780	176984	+	protein_coding	67.1571	80.1966	54.1177	-0.344873	0.344873	1.40517	0.03934	0.831259	53.577	69.5239	115.108	104.165	58.6091	48.7153	63.1422	71.2995	42.6925	44.7391
ENSRNOG00000009155	Ndufs3	3	79721694	79728879	7186	-	protein_coding	1685.82	1627.45	1744.18	0.0976497	-0.0976497	1.40458	0.0393932	0.831259	1513.55	1655.66	1635.36	1653.88	1678.8	1708.14	1855.93	1710.22	1722.95	1723.68
ENSRNOG00000024022	Ndfip2	15	89407426	89458983	51558	+	protein_coding	2389.91	2551.12	2228.69	-0.181137	0.181137	1.40254	0.0395783	0.831259	2241.62	2550.54	2833.11	2757.18	2373.17	2124.82	2266.35	2540.77	2212.89	1998.62
ENSRNOG00000009930	Pigo	5	58461759	58469399	7641	-	protein_coding	260.798	244.22	277.375	0.172289	-0.172289	1.399	0.0399029	0.831259	227.702	240.354	256.141	261.475	235.43	262.233	312.328	272.672	254.122	285.517
ENSRNOG00000021569	Tiam1	11	29933163	30051103	117941	-	protein_coding	932.992	1073.07	792.912	-0.315508	0.315508	1.39897	0.0399055	0.831259	1128.94	1023.99	1529.59	957.678	725.163	995.036	748.686	916.295	691.211	613.333
ENSRNOG00000046972	Chrm2	4	64088900	64091090	2191	+	protein_coding	9.31611	13.9376	4.69464	-0.274496	0.274496	1.39846	0.0399525	0.831259	10.5241	19.864	26.9622	6.37744	5.96025	3.10949	1.12754	12.5256	1.01649	5.69407
ENSRNOG00000037891	AABR07065353.1	6	123361864	123376877	15014	+	protein_coding	20.3985	11.4887	29.3083	0.294683	-0.294683	1.39834	0.0399633	0.831259	15.3077	4.966	2.07402	20.1952	14.9006	49.7518	10.1479	10.5986	42.6925	33.351
ENSRNOG00000013916	Nefm	15	44855310	44860604	5295	-	protein_coding	4461.98	5487.01	3436.95	-0.351878	0.351878	1.39819	0.0399767	0.831259	4484.2	4490.25	8283.63	6481.6	3695.35	3692	2180.66	5840.78	3535.34	1935.98
ENSRNOG00000053691	Lama5	3	175553045	175601127	48083	-	protein_coding	2010.51	1817.67	2203.34	0.240165	-0.240165	1.39762	0.0400295	0.831259	2369.83	1729.16	1624.99	1455.12	1909.27	2139.33	2239.29	1953.99	2318.61	2365.48
ENSRNOG00000023400	Dtx3l	11	67757928	67767622	9695	+	protein_coding	249.011	210.549	287.474	0.319146	-0.319146	1.39661	0.040123	0.831259	230.572	222.477	149.329	203.015	247.35	308.876	243.548	183.066	390.331	311.547
ENSRNOG00000014000	Kif2a	2	38147601	38208719	61119	-	protein_coding	742.844	796.256	689.433	-0.191332	0.191332	1.39625	0.0401557	0.831259	734.77	762.777	922.938	853.514	707.283	684.087	690.054	765.025	704.426	603.572
ENSRNOG00000033741	Ankrd34a	2	198721724	198725154	3431	+	protein_coding	870.584	963.467	777.701	-0.25894	0.25894	1.39524	0.0402496	0.831259	927.073	801.512	1077.45	1164.95	846.355	836.452	666.376	961.58	768.464	655.632
ENSRNOG00000056617	Zswim8	15	4006470	4022223	15754	-	protein_coding	119.73	131.476	107.983	-0.245081	0.245081	1.39514	0.0402584	0.831259	145.423	144.014	131.7	133.926	102.318	94.3211	121.774	97.3142	115.88	110.628
ENSRNOG00000016271	Itm2b	15	55254706	55277713	23008	-	protein_coding	27500.2	25225.2	29775.1	0.214409	-0.214409	1.39383	0.0403808	0.831259	23349	27699.3	19914.7	26147.5	29015.5	27815.4	31266.7	26402	32142.3	31249.1
ENSRNOG00000008025	Bend5	5	131257127	131312335	55209	+	protein_coding	74.7213	86.7789	62.6638	-0.3246	0.3246	1.39365	0.0403974	0.831259	66.0145	90.3811	110.96	100.976	65.5627	63.2262	67.6524	83.8251	45.7419	52.8735
ENSRNOG00000060683	AABR07070161.6	8	55538753	55540116	1364	-	lincRNA	161.473	99.6652	223.281	0.313601	-0.313601	1.39121	0.0406249	0.831259	143.51	48.6668	26.9622	122.234	156.953	272.598	77.8002	90.5697	408.628	266.808
ENSRNOG00000019568	Jund	16	20485029	20486707	1679	-	protein_coding	2349.21	2524.97	2173.45	-0.197759	0.197759	1.39103	0.0406418	0.831259	2682.68	2807.77	2615.34	2447.87	2071.19	2214.99	2170.51	2353.85	2295.23	1832.68
ENSRNOG00000017414	Irf7	1	214248837	214252456	3620	-	protein_coding	174.851	121.734	227.967	0.339911	-0.339911	1.38684	0.0410353	0.831259	172.212	98.3267	87.1087	116.92	134.106	257.051	95.8408	86.7156	471.65	228.576
ENSRNOG00000055234	LOC102555534	7	75852610	75858812	6203	+	lincRNA	18.0115	21.5889	14.434	-0.344454	0.344454	1.38447	0.0412601	0.831259	22.0048	16.8844	27.9992	20.1952	20.8609	15.5474	16.9131	17.3431	10.1649	12.2016
ENSRNOG00000013223	Fah	1	146713676	146736261	22586	-	protein_coding	182.362	167.042	197.683	0.215019	-0.215019	1.38364	0.0413387	0.831259	187.519	196.653	144.144	150.933	155.96	196.934	215.36	197.519	180.935	197.666
ENSRNOG00000060623	Fam3a	X	156319687	156328309	8623	+	protein_coding	905.491	797.833	1013.15	0.277265	-0.277265	1.38291	0.0414082	0.831259	812.265	911.757	632.575	720.65	911.918	906.933	944.878	800.674	1371.24	1042.02
ENSRNOG00000011684	Auh	17	12310214	12405205	94992	+	protein_coding	1135.83	1230.91	1040.75	-0.216131	0.216131	1.38146	0.0415467	0.831259	1116.51	1172.97	1439.37	1349.89	1075.82	939.065	1063.27	1238.11	1032.75	930.574
ENSRNOG00000020514	Sox6	1	185673177	186182829	509653	+	protein_coding	966.532	894.523	1038.54	0.196119	-0.196119	1.38127	0.0415649	0.831259	1057.19	893.879	894.939	720.65	905.957	983.634	1144.45	976.033	1049.01	1039.58
ENSRNOG00000021314	Fdft1	15	46339249	46367302	28054	-	protein_coding	1847.34	2065.63	1629.05	-0.276056	0.276056	1.37812	0.0418679	0.831259	1684.81	2113.53	2658.89	2304.38	1566.55	1541.27	1836.76	1910.63	1424.1	1432.47
ENSRNOG00000015675	Nell1	1	105349069	106218958	869890	+	protein_coding	565.694	620.951	510.437	-0.242909	0.242909	1.37795	0.0418839	0.831259	609.438	564.137	713.462	650.499	567.217	648.846	429.592	563.652	471.65	438.444
ENSRNOG00000009848	Il18	8	54993859	55016299	22441	+	protein_coding	18.0598	13.3313	22.7882	0.347815	-0.347815	1.37747	0.0419309	0.831259	19.1346	13.9048	8.29607	7.44034	17.8807	29.0219	21.4232	17.3431	31.5111	14.6419
ENSRNOG00000053122	Scn1a	3	52381975	52510507	128533	-	protein_coding	695.377	834.047	556.707	-0.343184	0.343184	1.37705	0.0419709	0.831259	635.27	649.552	1216.41	1065.03	603.972	628.116	423.955	856.558	499.095	375.809
ENSRNOG00000010086	Plagl2	3	148709531	148722742	13212	-	protein_coding	304.616	281.924	327.308	0.194569	-0.194569	1.37686	0.0419894	0.831259	306.154	275.116	251.993	276.356	299.999	384.54	345.027	307.359	297.831	301.786
ENSRNOG00000016562	Zfp24	18	15914399	15921734	7336	-	protein_coding	1121.84	1034.1	1209.58	0.204438	-0.204438	1.37583	0.0420888	0.831259	1023.7	1076.63	987.232	908.785	1174.17	1031.31	1408.3	1098.4	1195.39	1314.52
ENSRNOG00000051237	AC120712.2	1	94687356	94727737	40382	+	unprocessed_pseudogene	39.9762	33.2091	46.7434	0.327302	-0.327302	1.37461	0.0422078	0.831259	41.1395	25.8232	30.0733	22.321	46.6886	57.0072	46.2291	45.2848	39.643	45.5526
ENSRNOG00000018000	Ranbp10	19	37734599	37796089	61491	-	protein_coding	1906.89	1789.85	2023.92	0.16639	-0.16639	1.37365	0.0423009	0.831259	1947.91	1798.68	1491.22	1764.42	1947.01	2164.2	1987.85	1868.24	2013.66	2085.66
ENSRNOG00000033575	Emid1	14	85357222	85398532	41311	-	protein_coding	331.004	305.401	356.607	0.203743	-0.203743	1.37261	0.042402	0.831259	315.722	304.912	298.659	330.564	277.151	366.919	294.288	330.483	422.859	368.488
ENSRNOG00000011521	Filip1	8	87256264	87419564	163301	-	protein_coding	158.636	203.58	113.692	-0.342251	0.342251	1.37218	0.042444	0.831259	132.029	241.347	368.138	200.889	75.4964	107.796	101.479	185.957	109.781	63.4482
ENSRNOG00000021468	Grm8	4	54474136	55407922	933787	-	protein_coding	30.1938	37.3645	23.0232	-0.347769	0.347769	1.37104	0.0425558	0.831259	40.1827	21.8504	61.1835	30.8243	32.7814	32.1314	23.6783	26.9782	19.3133	13.015
ENSRNOG00000017406	Atrnl1	1	278557792	278815473	257682	+	protein_coding	1722.86	1923.66	1522.06	-0.27333	0.27333	1.37054	0.042605	0.831259	1651.32	1888.07	2584.23	2034.4	1460.26	1541.27	1557.13	1823.92	1414.95	1273.03
ENSRNOG00000007925	Pak6	3	110442637	110487526	44890	+	protein_coding	3137.63	3401.31	2873.95	-0.216384	0.216384	1.36955	0.0427017	0.831259	2951.52	3174.26	3347.46	3926.38	3606.94	2804.76	2396.02	3490.79	2746.55	2931.63
ENSRNOG00000011518	Dusp26	16	64798778	64806050	7273	-	protein_coding	385.425	434.127	336.724	-0.28584	0.28584	1.36872	0.0427837	0.831259	335.813	373.443	485.32	479.371	496.687	327.533	234.528	409.49	323.243	388.824
ENSRNOG00000020621	Dcst1	2	188672405	188689392	16988	-	protein_coding	23.6863	17.9408	29.4317	0.347217	-0.347217	1.36779	0.0428757	0.831259	18.1779	18.8708	17.6292	19.1323	15.894	38.3503	22.5508	21.1972	48.7914	16.2688
ENSRNOG00000051257	AABR07039356.2	X	74333329	74337975	4647	-	lincRNA	856.346	1672.31	40.3832	-0.15763	0.15763	1.36726	0.042928	0.831259	1572.87	1796.7	1711.06	1530.58	1750.33	5.18248	2.25508	193.665	0	0.813439
ENSRNOG00000038574	Rassf9	7	44146237	44181201	34965	+	protein_coding	612.418	505.435	719.402	0.330996	-0.330996	1.36661	0.0429922	0.831259	555.861	453.892	299.696	483.622	734.104	836.452	591.958	484.644	884.344	799.611
ENSRNOG00000045622	Spaca5	X	912770	915953	3184	-	protein_coding	19.7933	16.1209	23.4658	0.33844	-0.33844	1.36659	0.0429942	0.831259	15.3077	14.898	14.5181	17.0065	18.8741	24.8759	16.9131	20.2336	24.3957	30.9107
ENSRNOG00000002827	Rbfox1	10	8312961	8654892	341932	-	protein_coding	1495.11	1698.34	1291.87	-0.298193	0.298193	1.36644	0.0430089	0.831259	1551.82	1482.85	2331.2	1802.69	1323.17	1536.09	1099.35	1649.52	1095.77	1078.62
ENSRNOG00000021084	AABR07006310.1	1	228724900	228727160	2261	+	pseudogene	15.6879	8.78422	22.5915	0.286732	-0.286732	1.36622	0.0430309	0.831259	10.5241	10.9252	3.11103	7.44034	11.9205	35.2408	18.0406	1.92701	16.2638	41.4854
ENSRNOG00000010214	Scrn2	10	84966989	84971009	4021	+	protein_coding	273.13	244.093	302.166	0.257001	-0.257001	1.36513	0.0431393	0.831259	255.447	248.3	174.217	229.588	312.913	313.022	299.925	262.074	307.996	327.816
ENSRNOG00000007340	Dcp1b	4	151250041	151285702	35662	+	protein_coding	253.06	238.748	267.372	0.155443	-0.155443	1.36467	0.0431843	0.831259	231.529	248.3	243.697	217.896	252.317	276.744	251.441	261.11	273.435	274.129
ENSRNOG00000010624	Ap3b1	2	24024791	24226224	201434	+	protein_coding	1085.16	1028.55	1141.77	0.143672	-0.143672	1.36328	0.0433233	0.831259	1076.32	1036.9	922.938	966.182	1140.39	1118.38	1169.26	1061.78	1154.73	1204.7
ENSRNOG00000014072	Txndc17	10	58776792	58779764	2973	+	protein_coding	613.7	555.22	672.181	0.238035	-0.238035	1.36298	0.043353	0.831259	585.52	491.634	507.097	573.969	617.879	767.007	534.454	612.79	820.305	626.348
ENSRNOG00000058561	Srrm2	10	13145099	13162343	17245	+	protein_coding	14891.6	14327.3	15455.9	0.106735	-0.106735	1.36297	0.0433545	0.831259	14973.8	14174.9	14245.4	14025	14217.2	16945.7	14914	14333.1	15207.7	15879.1
ENSRNOG00000025736	Tcf23	6	26762761	26771164	8404	-	protein_coding	15.2357	9.09973	21.3716	0.300863	-0.300863	1.36282	0.0433689	0.831259	15.3077	8.93879	1.03701	5.31453	14.9006	35.2408	9.02031	11.5621	27.4452	23.5897
ENSRNOG00000002496	Stxbp5l	11	66316606	66566331	249726	+	protein_coding	660.41	759.303	561.517	-0.311809	0.311809	1.36027	0.0436244	0.831259	618.049	680.341	972.714	995.943	529.469	567.999	481.459	738.046	570.249	449.832
ENSRNOG00000018126	Abca1	5	69857771	69983015	125245	-	protein_coding	5005.09	4386.57	5623.61	0.282533	-0.282533	1.36026	0.0436258	0.831259	4655.46	5357.32	3846.27	3760.56	4313.23	5198.02	8083.33	5380.22	4448.15	5008.34
ENSRNOG00000011054	Laptm5	5	149047681	149069719	22039	+	protein_coding	7.73379	3.79588	11.6717	0.261026	-0.261026	1.3598	0.0436721	0.831259	3.82693	1.9864	1.03701	3.18872	8.94037	7.25547	21.4232	3.85403	3.04946	22.7763
ENSRNOG00000059904	AABR07070161.4	8	55542447	55544874	2428	-	lincRNA	400.173	263.914	536.431	0.322556	-0.322556	1.35963	0.0436891	0.831259	404.698	146.993	82.9607	326.312	358.608	675.795	202.957	248.585	893.492	661.326
ENSRNOG00000009819	Vezf1	10	75365822	75381555	15734	+	protein_coding	2127.98	1976.24	2279.71	0.189161	-0.189161	1.35908	0.0437437	0.831259	2226.32	1850.33	1786.77	1725.1	2292.71	2347.66	2255.08	2050.34	2365.37	2380.12
ENSRNOG00000038239	Spata33	19	56010085	56022424	12340	+	protein_coding	165.696	144.929	186.464	0.284601	-0.284601	1.35793	0.0438605	0.831259	171.255	98.3267	131.7	144.555	178.807	214.555	161.238	161.869	208.38	186.278
ENSRNOG00000014908	Sf3b5	1	7101715	7102426	712	+	protein_coding	913.917	876.798	951.036	0.113963	-0.113963	1.35672	0.0439823	0.831259	929.944	910.764	842.051	843.947	857.282	909.006	911.052	964.47	1016.49	954.164
ENSRNOG00000023910	Man2b1	19	26196837	26216267	19431	+	protein_coding	1449.03	1316.2	1581.86	0.231083	-0.231083	1.3558	0.044076	0.831259	1355.69	1463.98	1005.9	1211.71	1543.7	1625.22	1583.07	1322.9	1648.74	1729.37
ENSRNOG00000023202	Usp15	7	66595742	66687278	91537	+	protein_coding	1297.66	1397.34	1197.98	-0.201211	0.201211	1.3558	0.044076	0.831259	1270.54	1299.1	1633.29	1539.09	1244.7	1282.14	1147.83	1355.65	1131.35	1072.93
ENSRNOG00000019760	Oxnad1	16	8207223	8236292	29070	+	protein_coding	499.166	463.736	534.595	0.188801	-0.188801	1.35468	0.0441896	0.831259	469.755	438.994	416.878	450.672	542.382	530.686	500.627	472.118	593.628	575.915
ENSRNOG00000016451	Cd1d1	2	186330298	186333805	3508	-	protein_coding	46.3989	38.8884	53.9095	0.320751	-0.320751	1.35455	0.0442031	0.831259	33.4856	45.6872	25.9252	44.6421	44.7018	41.4598	68.7799	42.3943	59.9727	56.9407
ENSRNOG00000033498	Cib1	1	142014958	142020525	5568	-	protein_coding	984.994	879.016	1090.97	0.258817	-0.258817	1.35372	0.0442869	0.831259	909.852	906.791	647.094	838.633	1092.71	1036.5	1154.6	868.12	1120.17	1275.47
ENSRNOG00000008288	Akirin2	5	50002184	50016539	14356	+	protein_coding	1394.24	1467.92	1320.57	-0.145648	0.145648	1.35325	0.044335	0.831259	1355.69	1555.35	1578.33	1476.38	1373.84	1269.71	1376.73	1462.6	1261.46	1232.36
ENSRNOG00000013738	LOC100174910	18	52031842	52047816	15975	-	protein_coding	270.722	251.423	290.02	0.189891	-0.189891	1.35324	0.0443365	0.831259	243.967	247.307	243.697	222.147	299.999	288.146	290.905	284.235	266.32	320.495
ENSRNOG00000028041	Tnnt1	1	72889270	72899659	10390	+	protein_coding	32.3717	17.8999	46.8435	0.281448	-0.281448	1.35296	0.0443651	0.831259	24.875	10.9252	7.25906	26.5727	19.8675	129.562	25.9334	6.74455	38.6265	33.351
ENSRNOG00000053968	AABR07019086.1	15	87453035	87540474	87440	-	lincRNA	23.83	30.3503	17.3098	-0.340291	0.340291	1.3529	0.0443708	0.831259	29.6587	26.8164	55.9985	23.3839	15.894	21.7664	21.4232	21.1972	13.2143	8.94783
ENSRNOG00000005410	Cdca7l	6	145740035	145785606	45572	+	protein_coding	134.488	117.674	151.302	0.284155	-0.284155	1.35186	0.0444772	0.831259	122.462	123.157	87.1087	111.605	144.039	189.679	113.881	133.927	159.588	159.434
ENSRNOG00000020554	Slc50a1	2	188585118	188587498	2381	-	protein_coding	222.689	201.977	243.401	0.234094	-0.234094	1.35176	0.0444876	0.831259	197.087	233.402	163.847	187.071	228.476	236.321	252.569	217.753	221.594	288.771
ENSRNOG00000004147	Abca8a	10	98319480	98390384	70905	-	protein_coding	1704.22	1555.76	1852.68	0.22258	-0.22258	1.35147	0.0445179	0.831259	1405.44	1301.09	1676.84	1808	1587.41	1677.05	1556	1904.85	2156.99	1968.52
ENSRNOG00000007666	Cacnb4	3	37955069	38090526	135458	-	protein_coding	828.864	928.299	729.428	-0.276811	0.276811	1.3503	0.0446371	0.831259	695.544	788.6	1113.75	1096.92	946.686	749.386	557.004	902.806	711.541	726.401
ENSRNOG00000001187	Oasl	12	47444104	47456894	12791	-	protein_coding	3.93166	1.57021	6.29312	0.231484	-0.231484	1.34915	0.0447563	0.831259	4.78366	0	2.07402	0	0.993374	8.29196	1.12754	5.78104	12.1978	4.06719
ENSRNOG00000023799	Pak1ip1	17	21580087	21591203	11117	-	protein_coding	269.513	293.014	246.011	-0.222136	0.222136	1.3485	0.0448229	0.831259	270.755	262.205	334.954	320.998	276.158	223.883	227.763	286.162	277.501	214.748
ENSRNOG00000004149	Mgat4c	7	44009069	44024456	15388	+	protein_coding	86.8292	102.921	70.7372	-0.333974	0.333974	1.34823	0.0448513	0.831259	83.2357	76.4763	148.292	121.171	85.4302	82.9196	58.632	102.132	49.8079	60.1945
ENSRNOG00000004998	Jakmip1	14	78424960	78469480	44521	-	protein_coding	774.688	918.16	631.217	-0.334108	0.334108	1.34759	0.0449165	0.831259	716.592	921.689	1285.89	1089.48	577.15	616.715	516.413	946.164	658.684	418.108
ENSRNOG00000006929	Hnrnpll	6	2699961	2729394	29434	-	protein_coding	1250.72	1294.48	1206.95	-0.0992676	0.0992676	1.34755	0.044921	0.831259	1254.28	1331.88	1348.11	1215.96	1322.18	1197.15	1199.7	1268.94	1206.57	1162.4
ENSRNOG00000017419	Map3k4	1	48625743	48711642	85900	+	protein_coding	1158.12	1111.43	1204.81	0.11289	-0.11289	1.34738	0.0449385	0.831259	1042.84	1084.57	1162.49	1159.63	1107.61	1136	1285.39	1241	1202.5	1159.15
ENSRNOG00000002664	Emp2	10	5433248	5467839	34592	+	protein_coding	164.529	190.733	138.326	-0.318541	0.318541	1.34704	0.0449736	0.831259	213.351	160.898	264.437	153.058	161.92	180.35	130.795	150.307	85.3849	144.792
ENSRNOG00000005003	Ptprn2	6	144384773	145133042	748270	+	protein_coding	5574.94	6077.62	5072.27	-0.228012	0.228012	1.34684	0.0449943	0.831259	5996.8	5382.15	7274.62	6253.08	5481.44	5638.54	4310.58	6132.72	4641.28	4638.23
ENSRNOG00000006787	Dhcr24	5	126164674	126191206	26533	+	protein_coding	3266.95	3692.75	2841.14	-0.290328	0.290328	1.34651	0.0450286	0.831259	3218.45	3434.48	5007.72	3971.02	2832.11	2580.87	3072.54	3755.75	2380.61	2415.91
ENSRNOG00000005970	Lrrc1	8	84720551	84835060	114510	-	protein_coding	242.589	223.651	261.528	0.203328	-0.203328	1.34641	0.0450387	0.831259	220.048	218.504	220.883	195.575	263.244	220.774	267.227	264.964	292.748	261.927
ENSRNOG00000053850	Rdh5	7	3335742	3342491	6750	-	protein_coding	77.1902	57.777	96.6034	0.342711	-0.342711	1.34614	0.0450666	0.831259	61.2308	47.6736	42.5174	36.1388	101.324	74.6277	77.8002	55.8834	108.764	165.942
ENSRNOG00000013973	Lcn2	3	11414186	11417546	3361	-	protein_coding	14.8054	10.9686	18.6422	0.341735	-0.341735	1.34584	0.045098	0.831259	18.1779	9.93199	8.29607	8.50325	9.93374	13.4744	10.1479	21.1972	26.4287	21.9629
ENSRNOG00000003942	Asnsd1	9	53004499	53009054	4556	+	protein_coding	911.051	991.055	831.046	-0.223517	0.223517	1.34544	0.0451398	0.831259	859.145	959.43	1151.08	1106.49	879.136	744.204	824.231	942.31	935.168	709.319
ENSRNOG00000061883	Aqp9	8	77559624	77599781	40158	-	protein_coding	63.0727	49.5332	76.6123	0.342023	-0.342023	1.34514	0.0451713	0.831259	44.9664	70.5171	24.8882	45.705	61.5892	98.4671	84.5654	41.4308	73.1871	85.4111
ENSRNOG00000000499	Tcp11	20	7645626	7654428	8803	-	protein_coding	10.6464	5.70713	15.5857	0.274738	-0.274738	1.34508	0.0451778	0.831259	14.351	3.9728	0	4.25162	5.96025	30.0584	12.4029	5.78104	14.2308	15.4553
ENSRNOG00000030328	Fam98a	6	21051327	21065986	14660	+	protein_coding	1023.36	1072.69	974.036	-0.133552	0.133552	1.34372	0.0453192	0.831259	1096.41	978.301	1169.75	1065.03	1053.97	933.882	973.066	1074.31	941.267	947.656
ENSRNOG00000048433	Tshz2	3	166743544	166746597	3054	+	protein_coding	143.808	128.495	159.122	0.256725	-0.256725	1.34338	0.0453546	0.831259	151.164	113.225	147.255	96.7245	134.106	161.693	144.325	136.818	177.885	174.889
ENSRNOG00000028014	Cryzl1	11	31847745	31892531	44787	-	protein_coding	156.86	171.019	142.702	-0.226538	0.226538	1.34307	0.0453868	0.831259	169.342	159.905	173.18	197.701	154.966	171.022	115.009	134.891	149.424	143.165
ENSRNOG00000011704	Fbxo34	15	24254042	24334890	80849	+	protein_coding	1294.18	1379.63	1208.72	-0.177191	0.177191	1.34235	0.045462	0.831259	1260.97	1393.46	1594.92	1389.22	1259.6	1214.77	1240.29	1372.03	1115.09	1101.4
ENSRNOG00000043390	Samd12	7	92993330	93502591	509262	-	protein_coding	297.316	348.903	245.729	-0.327669	0.327669	1.34233	0.0454639	0.831259	337.726	296.967	527.838	362.451	219.536	261.197	231.146	338.191	225.66	172.449
ENSRNOG00000033747	Sp110	9	92593910	92616165	22256	-	protein_coding	351.826	300.573	403.079	0.306456	-0.306456	1.3423	0.0454676	0.831259	352.077	342.654	193.921	247.657	366.555	417.708	374.343	289.052	482.831	451.459
ENSRNOG00000037087	LOC108351584	7	127081426	127081704	279	-	protein_coding	83.2488	73.5934	92.9043	0.271512	-0.271512	1.34072	0.0456333	0.831259	63.1443	69.5239	78.8127	83.9696	72.5163	97.4306	82.3104	75.1535	120.962	88.6648
ENSRNOG00000007837	Acot11	5	126347435	126395668	48234	-	protein_coding	127.031	108.127	145.934	0.308842	-0.308842	1.33986	0.0457235	0.831259	110.981	110.245	79.8497	93.5357	146.026	136.817	170.258	94.4237	164.671	163.501
ENSRNOG00000008151	Plscr4	8	99880073	99918825	38753	+	protein_coding	207.614	181.543	233.686	0.283609	-0.283609	1.33937	0.0457747	0.831259	184.649	175.796	131.7	172.191	243.377	224.92	251.441	174.395	266.32	251.353
ENSRNOG00000006970	Ntn3	10	13577725	13580821	3097	-	protein_coding	88.8211	97.8394	79.8028	-0.252138	0.252138	1.33932	0.0457809	0.831259	89.9328	105.279	104.738	98.8503	90.3971	80.8466	90.2031	91.5332	76.2365	60.1945
ENSRNOG00000032410	Mtus2	12	8111667	8418966	307300	-	protein_coding	203.59	236.168	171.012	-0.318649	0.318649	1.33902	0.0458126	0.831259	298.5	216.517	320.436	177.505	167.88	239.43	147.708	164.76	157.556	145.606
ENSRNOG00000017077	Snx7	2	221015310	221099738	84429	-	protein_coding	480.274	517.106	443.442	-0.199857	0.199857	1.33898	0.0458162	0.831259	482.193	493.62	548.578	580.347	480.793	420.817	412.679	548.235	407.611	427.869
ENSRNOG00000009590	Stox2	16	48120864	48228891	108028	+	protein_coding	2109.1	2224.76	1993.45	-0.150586	0.150586	1.33895	0.045819	0.831259	2158.39	2327.07	2377.86	2245.92	2014.56	1898.86	2196.45	2164.04	1845.94	1861.96
ENSRNOG00000010868	Rims4	3	160241619	160301552	59934	-	protein_coding	252.167	281.339	222.994	-0.270464	0.270464	1.33853	0.0458636	0.831259	255.447	256.245	352.583	289.11	253.31	212.482	215.36	304.468	201.264	181.397
ENSRNOG00000011785	Xrn2	3	141225290	141298265	72976	+	protein_coding	2149.25	2078.26	2220.24	0.0928078	-0.0928078	1.33843	0.045874	0.831259	2095.24	2049.96	2006.61	2076.92	2162.58	2192.19	2343.03	2091.77	2306.41	2167.81
ENSRNOG00000013376	Mvd	19	55258905	55268951	10047	-	protein_coding	697.214	772.173	622.255	-0.257635	0.257635	1.33817	0.0459021	0.831259	586.477	759.797	1007.97	830.13	676.488	572.145	608.871	725.521	549.92	654.818
ENSRNOG00000020902	G6pc3	10	90134193	90138425	4233	+	protein_coding	897.334	840.707	953.962	0.169888	-0.169888	1.33709	0.0460162	0.831259	850.535	922.682	734.202	796.117	899.997	941.138	992.234	825.725	1021.57	989.142
ENSRNOG00000011105	Arl15	2	45668969	46050564	381596	+	protein_coding	87.6443	97.6896	77.5991	-0.268919	0.268919	1.33626	0.0461047	0.831259	90.8895	86.4083	115.108	111.605	84.4368	68.4087	78.9277	97.3142	78.2695	65.0751
ENSRNOG00000018322	Picalm	1	154377247	154458425	81179	+	protein_coding	3921.33	4067.91	3774.74	-0.105529	0.105529	1.33519	0.0462181	0.831259	4003.92	4075.1	4184.33	4177.22	3898.99	3644.32	4065.91	3986.99	3597.35	3579.13
ENSRNOG00000002349	Gabra2	14	39661968	39798302	136335	+	protein_coding	3578.17	3931.74	3224.59	-0.243483	0.243483	1.33481	0.0462581	0.831259	3821.19	4022.46	4305.66	4183.6	3325.82	3483.66	3751.32	3675.78	2376.55	2835.65
ENSRNOG00000011228	Layn	8	55447709	55467688	19980	-	protein_coding	707.108	608.307	805.909	0.29999	-0.29999	1.33446	0.0462952	0.831259	782.607	515.47	428.285	621.8	693.375	962.904	652.845	599.301	947.366	867.126
ENSRNOG00000001351	Trafd1	12	40695520	40709462	13943	+	protein_coding	2235.81	2112.24	2359.38	0.151361	-0.151361	1.33428	0.0463145	0.831259	2182.31	1943.69	2276.23	2182.15	1976.81	2526.98	2136.69	2368.3	2580.86	2184.08
ENSRNOG00000009803	LOC100362176	2	165486910	165487653	744	+	protein_coding	32.6223	40.0173	25.2273	-0.341597	0.341597	1.33397	0.0463478	0.831259	54.5337	43.7008	32.1473	32.9501	36.7548	40.4233	32.6986	23.1242	11.1814	18.7091
ENSRNOG00000030027	Fbxw17	17	15076884	15094805	17922	-	protein_coding	185.037	167.721	202.353	0.233192	-0.233192	1.33357	0.0463903	0.831259	201.87	151.959	131.7	158.373	194.701	216.628	184.916	198.482	212.446	199.293
ENSRNOG00000002336	Gabra4	14	39154529	39231695	77167	+	protein_coding	1652.07	1800.63	1503.52	-0.227259	0.227259	1.33334	0.0464157	0.831259	2011.05	1641.76	1823.06	1576.29	1950.99	1689.49	1640.57	1447.19	1123.22	1617.12
ENSRNOG00000001037	Gpalpp1	15	58153275	58171049	17775	-	protein_coding	377.425	360.343	394.508	0.125663	-0.125663	1.33264	0.0464904	0.831259	343.467	374.436	351.546	366.703	365.562	379.357	408.169	397.928	397.446	389.637
ENSRNOG00000037509	Chek2	12	51845796	51877624	31829	-	protein_coding	72.7706	64.4333	81.1078	0.2685	-0.2685	1.33234	0.0465221	0.831259	69.8414	61.5783	63.2575	65.9002	61.5892	90.1751	68.7799	63.5915	101.649	81.3439
ENSRNOG00000005307	Slc4a10	3	47995959	48287910	291952	+	protein_coding	2551.23	2928.09	2174.37	-0.307675	0.307675	1.33233	0.0465236	0.831259	3346.65	2555.5	3378.57	2922.99	2436.75	2876.27	1783.77	2931.95	1804.26	1475.58
ENSRNOG00000031129	Carm1	8	22577715	22622560	44846	+	protein_coding	1015.29	1067.3	963.271	-0.141435	0.141435	1.33213	0.0465444	0.831259	1043.79	1024.98	1153.15	1134.12	980.46	1003.33	912.179	1006.86	1015.47	878.514
ENSRNOG00000037220	AABR07031089.1	10	112564256	112565146	891	-	protein_coding	26.0103	21.4065	30.6141	0.32718	-0.32718	1.33213	0.0465446	0.831259	28.702	22.8436	12.4441	20.1952	22.8476	32.1314	30.4436	36.6133	25.4122	28.4704
ENSRNOG00000014887	Homez	15	33510458	33527031	16574	-	protein_coding	173.015	153.852	192.177	0.262319	-0.262319	1.33207	0.046551	0.831259	159.774	142.027	109.923	165.813	191.721	214.555	190.554	157.052	204.314	194.412
ENSRNOG00000029304	Aggf1	2	25069620	25095106	25487	-	protein_coding	876.885	920.359	833.411	-0.13653	0.13653	1.33168	0.0465929	0.831259	913.679	881.961	939.53	1003.38	863.242	885.167	806.191	889.317	754.233	832.148
ENSRNOG00000046791	Sh3rf3	20	28572242	28717243	145002	+	protein_coding	251.785	291.029	212.542	-0.314249	0.314249	1.33109	0.0466561	0.831259	312.851	254.259	437.618	218.959	231.456	242.54	191.682	239.913	149.424	239.151
ENSRNOG00000019986	Pot1	4	51888634	51946715	58082	-	protein_coding	296.578	273.836	319.321	0.1997	-0.1997	1.33012	0.0467602	0.831259	269.798	272.137	248.882	261.475	316.886	378.321	314.583	274.599	311.045	318.055
ENSRNOG00000002194	Coq2	14	10581136	10600566	19431	+	protein_coding	672.131	722.533	621.729	-0.19744	0.19744	1.3284	0.0469462	0.831259	707.025	752.845	760.127	773.796	618.872	669.576	589.703	628.207	709.508	511.653
ENSRNOG00000032240	Gbp5	2	248178389	248197160	18772	+	protein_coding	260.673	223.19	298.156	0.303302	-0.303302	1.32701	0.0470965	0.831259	257.361	159.905	188.736	217.896	292.052	328.569	268.354	216.789	392.364	284.704
ENSRNOG00000014575	Rtca	2	219537206	219558675	21470	-	protein_coding	1197.84	1144.81	1250.86	0.123015	-0.123015	1.32641	0.047162	0.831259	1142.34	1128.27	1180.12	1116.05	1157.28	1109.05	1321.48	1297.84	1324.48	1201.45
ENSRNOG00000043197	LOC688613	7	123482255	123490023	7769	+	protein_coding	1007.34	896.959	1117.73	0.260664	-0.260664	1.32606	0.0471998	0.831259	1071.54	804.491	705.166	839.696	1063.9	1352.63	898.649	1000.12	1226.9	1110.34
ENSRNOG00000001873	P2rx6	11	87435185	87445219	10035	+	protein_coding	901.081	689.817	1112.34	0.340119	-0.340119	1.325	0.0473154	0.831259	959.602	424.096	410.656	755.726	899.004	1706.07	624.657	672.528	1332.61	1225.85
ENSRNOG00000004888	Spred2	14	104191517	104290456	98940	+	protein_coding	780.984	824.064	737.903	-0.150648	0.150648	1.32435	0.0473861	0.831259	783.564	822.369	890.791	796.117	827.481	699.634	794.915	781.404	638.354	775.207
ENSRNOG00000025189	Mettl18	13	82298534	82300657	2124	+	protein_coding	77.1372	85.9303	68.344	-0.268452	0.268452	1.32395	0.0474299	0.831259	61.2308	94.3539	96.4418	88.2212	89.4037	66.3357	72.1625	64.555	79.286	59.381
ENSRNOG00000012235	Ppp1r17	4	86275717	86292431	16715	+	protein_coding	8.38823	11.5494	5.22706	-0.303314	0.303314	1.32265	0.0475724	0.831259	12.4375	5.95919	16.5921	13.8178	8.94037	4.14598	1.12754	12.5256	5.08244	3.25376
ENSRNOG00000031138	Irgm	10	34213936	34221928	7993	-	protein_coding	541.144	436.902	645.387	0.333649	-0.333649	1.322	0.0476427	0.831259	477.409	495.606	265.474	445.358	500.661	780.481	517.54	328.556	942.284	658.072
ENSRNOG00000000007	Gad1	3	56861396	56902157	40762	+	protein_coding	5240.7	6269.85	4211.55	-0.334816	0.334816	1.32192	0.0476524	0.831259	4388.53	6432.95	9155.75	6573.01	4798.99	3674.38	3046.61	7449.84	3556.69	3330.22
ENSRNOG00000002225	Scarb2	14	17064353	17115963	51611	+	protein_coding	6595.09	5940.13	7250.05	0.243827	-0.243827	1.32188	0.0476559	0.831259	5378.75	6454.8	4613.65	5676.98	7576.47	6521.63	7640.21	6511.38	7079.83	8497.18
ENSRNOG00000031397	Stk32b	14	77829400	78097919	268520	+	protein_coding	142.401	174.103	110.699	-0.339215	0.339215	1.32119	0.0477317	0.831259	194.217	131.102	248.882	156.247	140.066	121.27	64.2697	196.555	104.698	66.702
ENSRNOG00000008907	Fggy	5	114516889	114901564	384676	+	protein_coding	185.773	157.184	214.361	0.311959	-0.311959	1.32053	0.047805	0.831259	181.779	127.129	103.701	148.807	224.503	223.883	183.789	164.76	248.023	251.353
ENSRNOG00000049771	Gstt1	20	13799102	13816526	17425	+	protein_coding	165.445	137.552	193.337	0.322444	-0.322444	1.32045	0.0478132	0.831259	136.813	161.891	85.0347	122.234	181.788	207.299	172.513	124.292	202.281	260.3
ENSRNOG00000016999	Grp	18	61563053	61576818	13766	+	protein_coding	21.4604	35.5616	7.35921	-0.208538	0.208538	1.32035	0.0478243	0.831259	8.61059	5.95919	123.404	31.8872	7.94699	2.07299	2.25508	26.9782	3.04946	2.44032
ENSRNOG00000001430	Polr2j	12	23587222	23592774	5553	-	protein_coding	506.577	485.55	527.603	0.116719	-0.116719	1.3198	0.0478846	0.831259	505.155	482.695	480.135	458.113	501.654	503.737	511.903	545.345	537.722	539.31
ENSRNOG00000015741	Slc2a13	7	132430853	132757558	326706	-	protein_coding	2325.83	2586.42	2065.25	-0.26426	0.26426	1.31979	0.0478863	0.831259	3184	2551.53	2807.18	2211.91	2177.48	2635.81	2029.57	2278.69	1660.94	1721.24
ENSRNOG00000002800	Gdpd2	X	70563570	70572295	8726	+	protein_coding	791.092	660.58	921.604	0.319846	-0.319846	1.3195	0.0479177	0.831259	917.506	631.675	409.618	638.807	705.296	1033.39	836.634	655.185	1305.17	777.648
ENSRNOG00000018282	Gda	1	238982392	239057732	75341	-	protein_coding	1714.84	1910.53	1519.15	-0.267213	0.267213	1.31826	0.0480549	0.831259	1972.78	2143.32	1845.88	1710.22	1880.46	2124.82	1280.88	1690.95	1222.83	1276.29
ENSRNOG00000007692	Ift52	3	159392193	159413575	21383	+	protein_coding	894.214	805.476	982.953	0.243564	-0.243564	1.31743	0.0481476	0.831259	858.189	726.029	660.575	812.06	970.527	1071.74	854.675	788.149	1143.55	1056.66
ENSRNOG00000024345	Pard3b	9	68414339	69426226	1011888	+	protein_coding	186.942	159.967	213.916	0.3029	-0.3029	1.31654	0.0482455	0.831259	176.039	155.932	120.293	134.989	212.582	249.795	192.809	141.636	255.138	230.203
ENSRNOG00000049768	Adcy9	10	11392625	11512600	119976	+	protein_coding	645.519	737.172	553.865	-0.300913	0.300913	1.31567	0.0483421	0.831259	730.943	609.824	1067.08	767.418	510.594	599.094	544.601	640.732	581.431	403.466
ENSRNOG00000029876	Gucy1a2	8	408001	899974	491974	+	protein_coding	181.624	207.28	155.969	-0.299923	0.299923	1.31282	0.0486614	0.831259	227.702	144.014	263.4	242.343	158.94	184.496	134.177	180.176	156.539	124.456
ENSRNOG00000003463	Srebf1	10	46570996	46593009	22014	-	protein_coding	14079.3	12627.1	15531.6	0.249898	-0.249898	1.31273	0.0486705	0.831259	13826.7	13993.2	11134.4	9784.05	14397	13527.3	19561.7	13379.3	14851.9	16337.9
ENSRNOG00000008846	Plag1	5	16791523	16799776	8254	-	protein_coding	44.1148	49.6138	38.6157	-0.280432	0.280432	1.31249	0.0486977	0.831259	61.2308	43.7008	50.8134	44.6421	47.682	39.3868	38.3363	35.6498	36.5935	43.1123
ENSRNOG00000046443	Mthfsd	19	53026294	53034734	8441	-	protein_coding	173.081	159.675	186.488	0.204116	-0.204116	1.31249	0.0486981	0.831259	155.947	152.953	174.217	157.31	157.947	168.949	175.896	225.461	167.72	194.412
ENSRNOG00000015354	Aox1	9	64929721	65007870	78150	+	protein_coding	5008.47	4197.23	5819.7	0.317109	-0.317109	1.31179	0.0487763	0.831259	5279.25	3958.89	2534.45	3538.41	5675.15	6951.77	4865.33	4177.77	6152.8	6950.84
ENSRNOG00000004112	RGD1308775	14	84141964	84150607	8644	-	protein_coding	22.0074	17.5556	26.4592	0.335173	-0.335173	1.31168	0.0487888	0.831259	18.1779	13.9048	12.4441	23.3839	19.8675	29.0219	21.4232	16.3796	34.5606	30.9107
ENSRNOG00000017352	Ctdnep1	10	56591292	56600232	8941	+	protein_coding	1602.99	1665.11	1540.87	-0.10968	0.10968	1.31068	0.0489017	0.831259	1716.38	1710.29	1610.47	1720.84	1567.54	1460.42	1659.74	1541.61	1581.65	1460.94
ENSRNOG00000019826	Sil1	18	28067484	28301863	234380	-	protein_coding	487.341	438.344	536.338	0.245324	-0.245324	1.3102	0.0489551	0.831259	489.847	406.218	345.324	404.967	545.363	605.313	493.862	442.25	569.233	571.034
ENSRNOG00000015441	Il4r	1	196942364	196967220	24857	+	protein_coding	287.353	250.69	324.017	0.284932	-0.284932	1.30945	0.0490402	0.831259	227.702	284.055	203.254	243.405	295.032	338.934	262.717	229.315	395.413	393.704
ENSRNOG00000030285	Epha3	11	421135	782954	361820	-	protein_coding	301.546	338.61	264.481	-0.278372	0.278372	1.30895	0.049096	0.831259	362.601	319.81	417.915	344.382	248.344	293.328	226.635	341.081	208.38	252.98
ENSRNOG00000019212	Tpp1	1	170588035	170594168	6134	-	protein_coding	4769.53	4253.09	5285.98	0.257922	-0.257922	1.30841	0.0491571	0.831259	4607.62	4245.93	3179.47	3765.88	5466.54	5202.17	5271.25	4326.15	5284.72	6345.64
ENSRNOG00000012808	Tmem259	7	12771227	12779862	8636	-	protein_coding	2055.5	2132.54	1978.46	-0.105156	0.105156	1.30824	0.0491773	0.831259	2200.48	2042.02	2234.75	2207.66	1977.81	1863.62	1950.64	2017.58	2063.47	1996.99
ENSRNOG00000052256	Dact3	1	78800754	78812483	11730	+	protein_coding	1591.48	1815.66	1367.31	-0.29915	0.29915	1.30816	0.0491859	0.831259	1783.35	1703.34	2244.09	2108.81	1238.74	1370.25	1313.58	1762.25	1489.15	901.29
ENSRNOG00000019666	Ubxn1	1	225068009	225071945	3937	+	protein_coding	1807.88	1741.74	1874.01	0.103823	-0.103823	1.30774	0.0492338	0.831259	1685.76	1757.96	1676.84	1808	1780.13	1836.67	1852.55	1754.55	1892.7	2033.6
ENSRNOG00000051725	AABR07048878.1	5	95278487	95426537	148051	-	lincRNA	13.1106	17.0239	9.19736	-0.325192	0.325192	1.30731	0.0492827	0.831259	20.0914	9.93199	30.0733	18.0694	6.95362	9.32846	10.1479	9.63507	11.1814	5.69407
ENSRNOG00000017373	Rhobtb2	15	51465148	51485692	20545	-	protein_coding	1571.93	1639.75	1504.11	-0.120569	0.120569	1.30715	0.0493008	0.831259	1717.33	1719.23	1654.03	1562.47	1545.69	1506.03	1595.47	1503.07	1354.98	1560.99
ENSRNOG00000042983	Nudt21	19	11450760	11467644	16885	+	protein_coding	1132.31	1093.97	1170.66	0.0951538	-0.0951538	1.30674	0.0493466	0.831259	1099.29	1135.23	1116.86	1102.23	1016.22	1165.02	1188.43	1206.31	1170.99	1122.55
ENSRNOG00000055224	AABR07070161.3	8	55529905	55530336	432	-	lincRNA	239.004	162.112	315.896	0.317896	-0.317896	1.30646	0.0493792	0.831259	211.438	80.4491	59.1095	222.147	237.416	406.306	125.157	157.052	506.211	384.757
ENSRNOG00000005996	Lhx6	3	15411939	15433252	21314	-	protein_coding	46.1023	69.3901	22.8145	-0.250614	0.250614	1.30595	0.0494365	0.831259	28.702	46.6804	198.069	60.5856	12.9139	13.4744	11.2754	57.8104	27.4452	4.06719
ENSRNOG00000060335	Strn3	6	72376330	72462658	86329	-	protein_coding	1364.84	1429.48	1300.2	-0.132088	0.132088	1.3059	0.0494425	0.831259	1443.71	1454.04	1477.74	1494.45	1277.48	1390.98	1340.64	1277.61	1320.42	1171.35
ENSRNOG00000023874	Tmem62	3	112916217	112949728	33512	+	protein_coding	587.975	623.051	552.898	-0.161938	0.161938	1.30542	0.0494975	0.831259	615.179	530.368	660.575	681.323	627.813	540.014	569.407	605.082	536.705	513.28
ENSRNOG00000022331	Ccdc78	10	15156207	15159894	3688	+	protein_coding	192.704	113.339	272.069	0.284149	-0.284149	1.30506	0.0495386	0.831259	219.092	37.7416	29.0362	116.92	163.907	508.919	83.4379	95.3872	374.067	298.532
ENSRNOG00000010060	Panx1	8	13566739	13606040	39302	-	protein_coding	570.669	630.785	510.553	-0.253334	0.253334	1.30487	0.0495598	0.831259	650.578	578.042	805.756	622.863	496.687	465.386	533.326	626.28	507.227	420.548
ENSRNOG00000047080	Gng4	17	90266794	90315492	48699	-	protein_coding	777.824	888.417	667.23	-0.300108	0.300108	1.30462	0.0495887	0.831259	810.352	796.546	933.308	904.533	997.348	631.226	504.01	1033.84	695.277	471.795
ENSRNOG00000018350	Shtn1	1	280130504	280233929	103426	-	protein_coding	536.44	612.334	460.545	-0.299267	0.299267	1.30406	0.0496529	0.831259	499.414	523.416	893.902	631.366	513.575	451.912	379.981	631.097	453.353	386.384
ENSRNOG00000009206	Fezf2	15	12827707	12831496	3790	+	protein_coding	444.852	488.764	400.941	-0.24118	0.24118	1.3038	0.0496822	0.831259	434.356	494.613	514.356	564.403	436.091	390.759	315.711	520.294	372.034	405.906
ENSRNOG00000016294	Cd4	4	157383052	157408176	25125	-	protein_coding	4.11012	2.0012	6.21904	0.25056	-0.25056	1.30371	0.0496929	0.831259	2.8702	2.9796	1.03701	2.12581	0.993374	15.5474	5.6377	0.963507	4.06595	4.88063
ENSRNOG00000018550	Ncbp3	10	59613398	59643111	29714	+	protein_coding	478.247	454.163	502.331	0.136955	-0.136955	1.30254	0.0498265	0.831259	481.236	463.824	422.063	420.911	482.78	505.81	523.178	468.264	525.524	488.877
ENSRNOG00000059215	Slc66a2	18	76770012	76805766	35755	+	protein_coding	477.917	521.166	434.667	-0.226007	0.226007	1.30207	0.0498807	0.831259	413.308	551.226	522.652	609.045	509.601	385.576	370.96	490.425	435.056	491.317
ENSRNOG00000024114	Zdbf2	9	70059683	70089778	30096	+	protein_coding	1012.16	1129.66	894.662	-0.268807	0.268807	1.30157	0.0499381	0.831259	928.03	1068.68	911.531	1356.27	1383.77	824.014	883.991	966.397	698.327	1100.58
ENSRNOG00000004783	Fam171b	3	71210301	71262615	52315	+	protein_coding	2137.12	2312	1962.25	-0.210648	0.210648	1.30131	0.0499681	0.831259	2142.12	2402.55	2714.89	2309.69	1990.72	2052.26	2161.49	2207.39	1631.46	1758.66
ENSRNOG00000005903	St14	8	32240133	32280869	40737	-	protein_coding	11.5834	8.56691	14.5999	0.334124	-0.334124	1.30105	0.0499979	0.831259	9.56732	12.9116	8.29607	2.12581	9.93374	17.6204	13.5305	15.4161	14.2308	12.2016
ENSRNOG00000054536	AABR07070161.2	8	55523891	55526287	2397	-	lincRNA	162.1	110.129	214.071	0.317142	-0.317142	1.30104	0.0499986	0.831259	140.64	61.5783	47.7024	147.744	152.98	270.525	83.4379	90.5697	388.298	237.524
ENSRNOG00000007214	Oma1	5	122847645	122900475	52831	+	protein_coding	108.604	96.7416	120.467	0.258734	-0.258734	1.30025	0.0500902	0.831259	95.6732	97.3335	76.7387	81.8438	132.119	117.124	121.774	112.73	118.929	131.777
ENSRNOG00000030714	Bsn	8	116873721	116965396	91676	-	protein_coding	7875.37	9022.41	6728.33	-0.302986	0.302986	1.29996	0.0501235	0.831259	9243.94	8313.08	12214.9	9223.9	6116.21	7368.45	5735.79	9053.11	6728.13	4756.18
ENSRNOG00000007077	Fem1b	8	67694904	67708304	13401	-	protein_coding	1035.62	1098.49	972.749	-0.164428	0.164428	1.29988	0.0501327	0.831259	1072.5	1069.68	1205	1147.94	997.348	949.43	1009.15	1120.56	911.789	872.82
ENSRNOG00000008410	Cep63	8	111064049	111116014	51966	-	protein_coding	390.437	339.045	441.828	0.288398	-0.288398	1.2976	0.0503963	0.831259	417.135	314.844	235.401	329.501	398.343	547.27	372.088	330.483	489.947	469.354
ENSRNOG00000031588	AC112531.1	2	148792381	148807813	15433	-	protein_coding	5.53073	7.63298	3.42848	-0.293471	0.293471	1.29758	0.0503991	0.831259	4.78366	7.94559	9.33308	3.18872	12.9139	4.14598	4.51016	0.963507	5.08244	2.44032
ENSRNOG00000053439	Gabpb1l	17	52938980	52940007	1028	+	protein_coding	26.8081	30.9677	22.6485	-0.310786	0.310786	1.29752	0.0504054	0.831259	26.7885	27.8096	39.4063	34.013	26.8211	22.8029	25.9334	21.1972	21.3462	21.9629
ENSRNOG00000000532	Cmtr1	20	8312792	8368764	55973	+	protein_coding	2790.31	2706.2	2874.42	0.085539	-0.085539	1.29679	0.0504905	0.831259	2666.41	2797.84	2573.86	2741.23	2751.65	2912.55	2748.94	2841.38	3047.43	2821.82
ENSRNOG00000004756	Syt2	13	51534025	51578052	44028	+	protein_coding	86.6599	132.794	40.5262	-0.239566	0.239566	1.2963	0.0505471	0.831259	42.0962	89.3879	337.028	178.568	16.8874	17.6204	20.2957	117.548	40.6595	6.50751
ENSRNOG00000001931	Fgf12	11	75905443	76168989	263547	+	protein_coding	788.059	905.56	670.559	-0.305645	0.305645	1.29566	0.0506222	0.831259	699.371	817.403	1247.52	1021.45	742.051	627.08	650.59	966.397	627.173	481.556
ENSRNOG00000033792	RGD1565622	5	164419265	164502469	83205	-	protein_coding	25.5327	21.0913	29.9741	0.320319	-0.320319	1.2953	0.0506638	0.831259	23.9183	23.8368	22.8142	17.0065	17.8807	39.3868	34.9537	24.0877	25.4122	26.03
ENSRNOG00000005882	Tle1	5	88546568	88629491	82924	-	protein_coding	361.557	410.444	312.671	-0.292245	0.292245	1.29466	0.0507388	0.831259	354.948	384.368	489.468	530.39	293.045	362.773	263.844	353.607	349.672	233.457
ENSRNOG00000023700	RGD1311847	16	19081333	19097329	15997	-	protein_coding	323.838	300.301	347.375	0.191324	-0.191324	1.29445	0.0507631	0.831259	323.375	263.198	282.066	305.054	327.814	363.81	304.436	321.811	403.545	343.271
ENSRNOG00000026435	Arid3a	7	12574198	12601674	27477	-	protein_coding	143.666	156.319	131.013	-0.223016	0.223016	1.29308	0.0509233	0.831259	163.601	178.776	131.7	160.499	147.019	154.438	110.499	130.073	137.226	122.829
ENSRNOG00000029598	Robo2	11	11062790	11585765	522976	-	protein_coding	1105.18	1251.55	958.803	-0.288939	0.288939	1.29308	0.050924	0.831259	1039.97	1134.23	1697.58	1395.6	990.394	1024.06	723.88	1257.38	838.602	950.097
ENSRNOG00000022839	Ifit3	1	252906234	252911382	5149	+	protein_coding	9.87522	4.56106	15.1894	0.238296	-0.238296	1.29275	0.0509627	0.831259	7.65386	7.94559	1.03701	3.18872	2.98012	44.5693	3.38262	4.81753	18.2968	4.88063
ENSRNOG00000019447	Ecel1	9	94239006	94250809	11804	-	protein_coding	37.0369	45.6863	28.3875	-0.334586	0.334586	1.29245	0.0509979	0.831259	32.5289	39.728	75.7016	45.705	34.7681	15.5474	28.1885	44.3213	33.5441	20.336
ENSRNOG00000025388	Mrpl33	6	26130488	26138414	7927	-	protein_coding	360.404	382.083	338.726	-0.161603	0.161603	1.29043	0.051235	0.831259	328.159	369.47	418.952	381.583	412.25	329.606	334.879	363.242	324.259	341.644
ENSRNOG00000037437	Golga3	12	52512970	52558606	45637	-	protein_coding	205.262	218.513	192.011	-0.172588	0.172588	1.28864	0.0514473	0.831259	204.741	213.538	238.512	238.091	197.681	197.971	183.789	198.482	199.231	180.583
ENSRNOG00000007625	B3galt1	3	54253949	54267292	13344	+	protein_coding	324.485	368.407	280.563	-0.291927	0.291927	1.2885	0.0514637	0.831259	274.582	413.171	487.394	384.772	282.118	253.941	290.905	369.987	260.221	227.763
ENSRNOG00000005960	RGD1311744	8	43315592	43336304	20713	-	protein_coding	858.307	792.705	923.909	0.198711	-0.198711	1.28838	0.051478	0.831259	806.525	836.274	638.797	791.865	890.063	980.525	1019.3	769.842	920.937	928.947
ENSRNOG00000006617	AABR07060487.1	4	75325651	77023138	1697488	+	processed_transcript	464.078	566.196	361.96	-0.333718	0.333718	1.28822	0.0514969	0.831259	359.731	586.981	860.717	673.882	349.668	305.766	289.778	641.696	325.276	247.285
ENSRNOG00000026716	LOC100360449	14	44524416	44527613	3198	+	protein_coding	48.1555	41.7813	54.5296	0.285909	-0.285909	1.28806	0.051516	0.831259	52.6203	47.6736	36.2953	42.5162	29.8012	57.0072	60.8871	54.9199	51.8408	47.9929
ENSRNOG00000020423	Apc	18	27047382	27105531	58150	+	protein_coding	10441.7	11695.4	9187.94	-0.273573	0.273573	1.28532	0.0518416	0.831259	10011.2	10772.2	16425.2	12244.7	9023.81	9058.97	9241.31	11427.2	8635.06	7577.18
ENSRNOG00000013360	Prkcsh	8	23014956	23026503	11548	+	protein_coding	3858	3698.43	4017.58	0.115648	-0.115648	1.28496	0.0518852	0.831259	3900.6	3662.92	3445.98	3501.21	3981.44	4100.38	3943	3724.92	4148.28	4171.32
ENSRNOG00000017408	Fam160a2	1	170212817	170238890	26074	-	protein_coding	1102.44	1152.26	1052.63	-0.125667	0.125667	1.28493	0.0518881	0.831259	1091.63	1073.65	1200.86	1277.61	1117.55	1117.34	1046.36	1059.86	1039.87	999.717
ENSRNOG00000001439	Srrm3	12	23855400	23925741	70342	-	protein_coding	474.42	541.753	407.087	-0.298084	0.298084	1.28461	0.0519267	0.831259	557.775	438.001	707.24	614.36	391.389	466.423	295.415	528.002	401.512	344.085
ENSRNOG00000058248	AABR07064111.1	6	64738329	64738877	549	-	processed_pseudogene	66.7656	77.5488	55.9824	-0.314938	0.314938	1.28161	0.0522867	0.831259	73.6684	83.4287	91.2568	80.7809	58.6091	51.8248	64.2697	67.4455	67.0882	29.2838
ENSRNOG00000002734	AABR07042077.1	X	147584268	147586777	2510	-	pseudogene	516.664	587.022	446.306	-0.292056	0.292056	1.28048	0.0524228	0.831259	425.746	509.511	717.61	786.551	495.694	496.481	378.853	549.199	448.271	358.727
ENSRNOG00000004201	Rims2	7	78092037	78594138	502102	+	protein_coding	503.407	561.889	444.925	-0.26789	0.26789	1.28008	0.0524712	0.831259	491.76	487.661	709.314	655.813	464.899	465.386	383.363	568.469	442.172	365.234
ENSRNOG00000061040	Herc4	20	26755911	26830931	75021	+	protein_coding	779.793	744.781	814.805	0.123854	-0.123854	1.27998	0.0524829	0.831259	723.289	783.634	705.166	712.147	799.666	785.664	887.373	772.733	817.256	810.999
ENSRNOG00000008892	Parp2	15	27739251	27749648	10398	+	protein_coding	310.934	285.723	336.146	0.208258	-0.208258	1.27992	0.05249	0.831259	268.842	311.865	262.363	249.783	335.761	318.204	379.981	297.724	313.078	371.742
ENSRNOG00000049615	Fam228b	6	30038777	30053581	14805	+	protein_coding	6.08546	4.00979	8.16113	0.304732	-0.304732	1.27979	0.0525065	0.831259	4.78366	3.9728	2.07402	4.25162	4.96687	10.365	6.76524	5.78104	4.06595	13.8285
ENSRNOG00000002262	Enoph1	14	11172362	11198194	25833	-	protein_coding	1061.96	1160.25	963.674	-0.230415	0.230415	1.2792	0.0525772	0.831259	1156.69	1051.8	1336.7	1307.37	948.672	1003.33	855.802	1157.17	1003.27	798.797
ENSRNOG00000024065	Zfp575	1	81447987	81450094	2108	-	protein_coding	74.587	87.6311	61.5429	-0.321236	0.321236	1.27885	0.0526195	0.831259	79.4088	81.4423	106.812	115.857	54.6356	70.4817	60.8871	79.9711	58.9563	37.4182
ENSRNOG00000004353	Ppfia2	7	48867664	49042455	174792	+	protein_coding	1985.4	2179.13	1791.68	-0.239062	0.239062	1.27854	0.0526575	0.831259	1951.73	1805.64	2548.97	2352.21	2237.08	1982.82	1473.69	2183.31	1509.48	1809.09
ENSRNOG00000015353	Prss12	2	227657983	227717884	59902	+	protein_coding	14.6006	20.5397	8.66146	-0.279824	0.279824	1.2778	0.052747	0.831259	6.69712	21.8504	33.1843	34.013	6.95362	8.29196	14.658	10.5986	8.1319	1.62688
ENSRNOG00000051244	Lemd1	13	48976770	49035702	58933	+	protein_coding	15.861	12.4695	19.2526	0.331332	-0.331332	1.27748	0.0527859	0.831259	12.4375	11.9184	14.5181	9.56615	13.9072	25.9124	22.5508	14.4526	12.1978	21.1494
ENSRNOG00000023216	Ccdc17	5	135442031	135445791	3761	+	protein_coding	213.902	189.626	238.178	0.264506	-0.264506	1.27738	0.0527982	0.831259	200.914	205.592	126.515	195.575	219.536	248.759	207.467	198.482	257.171	279.01
ENSRNOG00000029535	Nrbp2	7	117145961	117151694	5734	-	protein_coding	8222.2	6940.14	9504.27	0.3093	-0.3093	1.27732	0.0528058	0.831259	7506.52	5818.16	4471.58	8020.69	8883.75	12252.4	6759.6	7084.67	10320.4	11104.3
ENSRNOG00000011254	Fam76a	5	151089900	151117042	27143	-	protein_coding	202.274	185.658	218.89	0.210131	-0.210131	1.27701	0.0528436	0.831259	205.697	170.83	156.588	194.512	200.662	257.051	215.36	190.774	204.314	226.949
ENSRNOG00000001416	Vgf	12	22677607	22680630	3024	-	protein_coding	1726.3	1887.24	1565.36	-0.231445	0.231445	1.27682	0.0528661	0.831259	1584.35	2061.88	1754.62	2008.89	2026.48	1485.3	1355.3	2080.21	1459.68	1446.29
ENSRNOG00000042182	Mroh2a	9	95309759	95347384	37626	+	protein_coding	25.586	20.9803	30.1918	0.323882	-0.323882	1.27585	0.0529843	0.831259	18.1779	21.8504	27.9992	17.0065	19.8675	41.4598	21.4232	28.9052	23.3792	35.7913
ENSRNOG00000003848	Med12	X	71174699	71197812	23114	+	protein_coding	1174.19	1099.51	1248.88	0.170655	-0.170655	1.27555	0.0530215	0.831259	1172.95	1087.55	944.715	1087.35	1204.96	1331.9	1178.28	1082.02	1337.7	1314.52
ENSRNOG00000006870	Mtdh	7	72772440	72827908	55469	+	protein_coding	963.623	932.862	994.385	0.0897967	-0.0897967	1.2755	0.0530268	0.831259	943.338	935.594	979.973	887.527	917.878	999.182	984.342	1004.94	1015.47	967.992
ENSRNOG00000009217	Fbxo6	5	164956280	164959851	3572	-	protein_coding	643.903	611.581	676.225	0.139293	-0.139293	1.27481	0.0531123	0.831259	597.958	615.783	556.874	620.737	666.554	618.788	683.289	656.148	681.046	741.856
ENSRNOG00000014805	Wrap73	5	171441560	171455650	14091	+	protein_coding	341.431	363.728	319.135	-0.175756	0.175756	1.2742	0.0531857	0.831259	358.775	348.613	400.285	375.206	335.761	315.095	343.899	362.279	293.765	280.636
ENSRNOG00000058637	AABR07003304.2	1	104282029	104352990	70962	+	lincRNA	54.0592	47.0093	61.1091	0.28308	-0.28308	1.27393	0.0532193	0.831259	44.9664	42.7076	57.0355	44.6421	45.6952	73.5912	69.9074	44.3213	64.0387	53.687
ENSRNOG00000020487	Coa3	10	89198749	89199736	988	-	protein_coding	437.083	467.418	406.749	-0.183168	0.183168	1.27384	0.0532304	0.831259	387.476	463.824	554.8	488.937	442.052	407.343	389.001	424.907	422.859	389.637
ENSRNOG00000021245	RGD1311739	3	123688634	123702732	14099	-	protein_coding	708.195	765.712	650.678	-0.208312	0.208312	1.27236	0.0534121	0.831259	752.948	708.151	867.976	857.765	641.72	721.401	538.964	696.616	691.211	605.199
ENSRNOG00000029912	Septin5	11	86512797	86522168	9372	+	protein_coding	8946.66	10114.9	7778.41	-0.285501	0.285501	1.27208	0.053446	0.831259	11577.4	9480.09	12350.8	9897.78	7268.52	9354.37	6955.79	9201.49	8165.44	5214.96
ENSRNOG00000000417	Numa1	1	167051209	167091453	40245	+	protein_coding	2803.37	2592.02	3014.71	0.196567	-0.196567	1.27184	0.0534765	0.831259	2967.78	2720.37	2234.75	2366.03	2671.18	3159.24	2991.36	2435.75	3278.17	3209.02
ENSRNOG00000056298	AABR07044959.1	20	28354726	28355285	560	-	pseudogene	58.3177	68.3287	48.3067	-0.317413	0.317413	1.27166	0.0534977	0.831259	72.7116	49.66	101.627	52.0824	65.5627	47.6788	46.2291	40.4673	39.643	67.5154
ENSRNOG00000004532	Dipk1b	3	4083864	4092289	8426	+	protein_coding	1334.1	1446.84	1221.35	-0.214988	0.214988	1.27005	0.0536966	0.831259	1308.81	1396.44	1830.32	1482.75	1215.89	1160.87	1215.49	1435.63	1156.76	1138
ENSRNOG00000056849	Kantr	X	22369521	22399901	30381	-	lincRNA	49.0621	41.8684	56.2559	0.301569	-0.301569	1.27005	0.0536969	0.831259	44.9664	38.7348	44.5914	39.3275	41.7217	77.7372	34.9537	51.0659	63.0222	54.5004
ENSRNOG00000003759	Galc	6	122178602	122239614	61013	-	protein_coding	274.706	235.011	314.401	0.299407	-0.299407	1.26862	0.0538737	0.831259	254.491	159.905	185.625	256.16	318.873	346.189	227.763	270.745	366.952	360.353
ENSRNOG00000010028	Polr3d	15	52129471	52134140	4670	-	protein_coding	512.56	549.28	475.84	-0.188936	0.188936	1.26838	0.0539043	0.831259	490.804	543.28	647.094	551.648	513.575	489.226	474.694	543.418	463.518	408.346
ENSRNOG00000016023	Kank1	1	243276403	243398536	122134	+	protein_coding	1788.42	1635.38	1941.47	0.216778	-0.216778	1.26825	0.0539197	0.831259	1631.23	1917.87	1471.52	1614.55	1541.72	1837.71	2437.74	1625.44	2054.32	1752.15
ENSRNOG00000019869	Lrfn1	1	85291462	85300825	9364	-	protein_coding	730.711	815.214	646.209	-0.266535	0.266535	1.26822	0.0539239	0.831259	720.419	724.042	989.306	975.748	666.554	628.116	563.77	851.74	662.75	524.668
ENSRNOG00000059113	AABR07019085.1	15	87404841	87450319	45479	-	lincRNA	92.4309	103.203	81.6585	-0.268331	0.268331	1.26766	0.0539935	0.831259	120.548	85.4151	119.256	107.354	83.4434	89.1386	76.6727	101.168	72.1706	69.1423
ENSRNOG00000003251	B3galt2	13	60435946	60444957	9012	+	protein_coding	464.351	545.612	383.09	-0.319476	0.319476	1.2669	0.0540882	0.831259	430.529	436.014	740.424	691.952	429.138	377.284	283.012	607.973	364.919	282.263
ENSRNOG00000026962	Osbpl8	7	53878610	54027892	149283	+	protein_coding	1130.33	1253.47	1007.19	-0.256862	0.256862	1.26661	0.0541239	0.831259	989.261	1276.26	1639.51	1322.26	1040.06	924.554	985.469	1272.79	961.597	891.529
ENSRNOG00000027039	Mrpl22	10	43601689	43612121	10433	+	protein_coding	310.634	292.163	329.106	0.158291	-0.158291	1.26636	0.0541549	0.831259	315.722	314.844	266.511	265.727	298.012	311.985	356.302	319.884	342.556	314.801
ENSRNOG00000048897	Vmac	9	10339075	10340329	1255	+	protein_coding	115.157	105.651	124.663	0.208095	-0.208095	1.26605	0.0541943	0.831259	111.938	103.293	101.627	88.2212	123.178	121.27	131.922	120.438	130.11	119.576
ENSRNOG00000019219	Vamp1	4	157726941	157733643	6703	+	protein_coding	2535.96	2953.43	2118.49	-0.313809	0.313809	1.26558	0.0542529	0.831259	2299.98	2410.49	3934.41	3570.3	2551.98	2256.45	1307.95	3147.78	2114.29	1765.98
ENSRNOG00000007814	Kdm3a	4	99503176	99546905	43730	-	protein_coding	1621.5	1531.23	1711.76	0.151739	-0.151739	1.26529	0.0542892	0.831259	1645.58	1445.1	1362.63	1582.67	1620.19	1835.63	1716.11	1495.36	1702.62	1809.09
ENSRNOG00000007839	Slc16a7	7	68446193	68549763	103571	-	protein_coding	188.237	211.34	165.134	-0.275366	0.275366	1.26512	0.0543096	0.831259	221.005	162.885	247.845	255.097	169.867	200.044	127.412	186.92	165.687	145.606
ENSRNOG00000019963	Spats1	9	17911944	17946797	34854	+	protein_coding	40.4292	33.9384	46.9199	0.310617	-0.310617	1.26489	0.0543389	0.831259	37.3125	30.7892	25.9252	32.9501	42.7151	61.1532	36.0813	34.6863	57.9398	44.7391
ENSRNOG00000027191	Birc6	6	21950100	22092346	142247	-	protein_coding	3814.61	3969.88	3659.34	-0.113872	0.113872	1.26486	0.0543427	0.831259	3945.56	3755.29	4203	4290.95	3654.62	3874.42	3617.15	3708.54	3555.67	3540.9
ENSRNOG00000058337	Plcb2	3	110498114	110517163	19050	-	protein_coding	5.56116	3.62922	7.49311	0.301662	-0.301662	1.26484	0.0543456	0.831259	1.91346	4.966	3.11103	3.18872	4.96687	7.25547	9.02031	2.89052	10.1649	8.13439
ENSRNOG00000022837	Slc25a40	4	22576576	22661722	85147	-	protein_coding	102.678	112.248	93.108	-0.2306	0.2306	1.26407	0.0544412	0.831259	92.803	114.218	130.663	122.234	101.324	89.1386	102.606	101.168	82.3355	90.2917
ENSRNOG00000005879	Maml2	8	11931767	12251099	319333	+	protein_coding	908.36	822.253	994.466	0.233641	-0.233641	1.26386	0.0544674	0.831259	950.992	889.906	629.464	696.203	944.699	988.817	1061.01	828.616	1026.65	1067.23
ENSRNOG00000042264	Pcdhgb1	18	30826260	30828641	2382	+	protein_coding	47.0942	41.4993	52.689	0.273087	-0.273087	1.26333	0.0545346	0.831259	44.0097	32.7756	40.4433	43.5791	46.6886	44.5693	46.2291	54.9199	59.9727	57.7542
ENSRNOG00000011133	Trpc4	2	143475323	143604972	129650	+	protein_coding	706.61	778.317	634.903	-0.244863	0.244863	1.26252	0.054636	0.831259	551.078	775.689	855.532	921.54	787.746	649.883	591.958	773.696	569.233	589.743
ENSRNOG00000017568	Rit2	18	23700013	24057917	357905	-	protein_coding	1039.4	1171.27	907.538	-0.280472	0.280472	1.26226	0.0546685	0.831259	981.607	1095.5	1353.3	1505.08	920.858	952.539	773.492	1234.25	847.75	729.655
ENSRNOG00000009887	Arih1	8	64166360	64268555	102196	-	protein_coding	2208.68	2287.34	2130.02	-0.100872	0.100872	1.26161	0.0547508	0.831259	2279.89	2349.91	2321.86	2353.27	2131.78	2164.2	2169.39	2235.34	2126.49	1954.69
ENSRNOG00000058478	Mapk8ip1	3	81295024	81304181	9158	-	protein_coding	8935.93	9544.27	8327.6	-0.180636	0.180636	1.26116	0.0548081	0.831259	9435.29	8674.6	11039	9891.4	8681.1	8168.62	8103.62	9624.47	8574.07	7167.21
ENSRNOG00000007294	Sntg1	5	10178302	10493094	314793	+	protein_coding	83.9502	103.957	63.9437	-0.328625	0.328625	1.26064	0.0548732	0.831259	75.5818	117.198	149.329	104.165	73.5097	76.7007	48.4842	104.059	66.0717	24.4032
ENSRNOG00000057925	Snord91a	10	61753907	61753999	93	+	snoRNA	5.13132	7.0468	3.21584	-0.293265	0.293265	1.26005	0.054948	0.831259	5.74039	7.94559	3.11103	8.50325	9.93374	3.10949	2.25508	4.81753	1.01649	4.88063
ENSRNOG00000005550	Lrfn5	6	83083740	83438601	354862	+	protein_coding	844.5	948.74	740.26	-0.276202	0.276202	1.2599	0.0549661	0.831259	856.275	741.92	1217.45	1122.43	805.627	824.014	643.825	952.908	676.98	603.572
ENSRNOG00000002214	Klhl8	14	7169519	7215025	45507	+	protein_coding	493.042	547.325	438.758	-0.258303	0.258303	1.2598	0.0549797	0.831259	458.275	519.443	716.573	581.41	460.926	459.167	407.042	548.235	427.941	351.406
ENSRNOG00000017538	Lrrc27	1	211543751	211575820	32070	+	protein_coding	83.7184	74.7217	92.715	0.252662	-0.252662	1.25792	0.0552179	0.831259	76.5386	60.5851	74.6646	74.4034	87.4169	114.014	82.3104	94.4237	95.5498	77.2767
ENSRNOG00000013389	Rgs7bp	2	35077504	35104963	27460	-	protein_coding	163.086	193.833	132.339	-0.323618	0.323618	1.25778	0.0552361	0.831259	157.861	157.919	299.696	228.525	125.165	145.109	133.05	186.92	112.83	83.7842
ENSRNOG00000004259	Dohh	7	11191131	11195866	4736	-	protein_coding	957.424	1034.9	879.944	-0.207624	0.207624	1.25726	0.0553019	0.831259	973.953	979.294	1211.23	1145.81	864.236	870.656	801.68	992.412	968.712	766.26
ENSRNOG00000051699	Zdhhc4	12	13284532	13298575	14044	+	protein_coding	493.58	458.437	528.723	0.187677	-0.187677	1.25709	0.055324	0.831259	506.111	458.858	417.915	415.596	493.707	488.189	506.265	461.52	594.645	592.997
ENSRNOG00000015097	Kcmf1	4	100759526	100783750	24225	-	protein_coding	1414.57	1494.4	1334.75	-0.153654	0.153654	1.25666	0.0553781	0.831259	1367.17	1428.22	1620.84	1550.78	1504.96	1176.42	1509.77	1406.72	1277.72	1303.13
ENSRNOG00000051051	Fam122a	1	242372458	242373764	1307	-	protein_coding	450.22	472.824	427.616	-0.138018	0.138018	1.25632	0.0554213	0.831259	469.755	443.96	457.321	481.496	511.588	382.467	428.465	456.702	448.271	422.175
ENSRNOG00000007732	Slc35c1	3	81361056	81368442	7387	-	protein_coding	460.909	483.989	437.829	-0.136809	0.136809	1.25452	0.0556513	0.831259	503.241	461.838	520.578	463.427	470.859	448.803	393.511	475.972	434.04	436.817
ENSRNOG00000010186	Cdv3	8	111839091	111850393	11303	-	protein_coding	529.625	578.177	481.072	-0.228867	0.228867	1.25408	0.0557084	0.831259	752.948	613.797	536.134	510.195	477.813	483.007	515.285	489.462	505.194	412.414
ENSRNOG00000002135	Sgcb	14	37113210	37128737	15528	+	protein_coding	3575.99	3251.92	3900.06	0.226103	-0.226103	1.25386	0.0557366	0.831259	3736.04	2720.37	2882.88	3044.16	3876.15	4437.24	3265.35	3484.04	4212.32	4101.36
ENSRNOG00000055295	Pecr	9	79601901	79630536	28636	-	protein_coding	535.707	505.552	565.862	0.153028	-0.153028	1.25363	0.0557657	0.831259	502.284	509.511	461.469	509.132	545.363	492.335	617.891	535.71	589.563	593.81
ENSRNOG00000019959	Kcnc3	1	100593680	100607874	14195	+	protein_coding	1906.46	2061.81	1751.11	-0.20852	0.20852	1.2533	0.0558084	0.831259	1836.93	1921.84	2674.45	2045.03	1830.79	1663.58	1598.85	1964.59	1791.05	1737.51
ENSRNOG00000016456	Il33	1	248132090	248147029	14940	+	protein_coding	798.958	677.41	920.505	0.304074	-0.304074	1.25322	0.0558188	0.831259	644.837	635.647	425.174	662.19	1019.2	705.853	864.823	799.711	1128.3	1103.84
ENSRNOG00000051889	Usp34	14	108143869	108264706	120838	+	protein_coding	4452.06	4627.07	4277.06	-0.110253	0.110253	1.25273	0.0558822	0.831259	4700.42	4290.62	4788.91	4856.42	4498.99	4641.43	4088.46	4327.11	4318.04	4010.25
ENSRNOG00000001845	Top3b	11	88346313	88374679	28367	-	protein_coding	834.881	795.36	874.402	0.131883	-0.131883	1.25217	0.0559538	0.831259	799.828	740.927	783.979	836.507	815.56	898.642	783.64	827.652	953.465	908.611
ENSRNOG00000046313	Basp1	2	77586424	77632628	46205	-	protein_coding	3353.78	3994.81	2712.76	-0.323541	0.323541	1.25207	0.0559662	0.831259	3648.02	3448.39	6145.31	4377.05	2355.29	2928.1	1963.05	3995.66	2958.99	1717.98
ENSRNOG00000003081	Ribc1	X	21698011	21710678	12668	-	protein_coding	282.432	224.976	339.887	0.326109	-0.326109	1.25153	0.0560364	0.831259	293.717	165.864	116.145	240.217	308.939	466.423	223.253	238.95	421.842	348.965
ENSRNOG00000019069	Nxf1	1	224957517	224970727	13211	+	protein_coding	2286.47	2155.84	2417.11	0.155409	-0.155409	1.25109	0.0560927	0.831259	2207.18	2066.85	1922.61	2355.4	2227.15	2623.37	2120.9	2254.61	2542.23	2544.44
ENSRNOG00000060949	Anxa8	16	10417185	10432393	15209	+	protein_coding	5.70235	2.96393	8.44077	0.249692	-0.249692	1.25104	0.0560991	0.831259	5.74039	0.993199	0	2.12581	5.96025	12.4379	4.51016	2.89052	14.2308	8.13439
ENSRNOG00000039388	Prrt4	4	56443103	56453563	10461	-	protein_coding	103.949	116.287	91.6103	-0.270378	0.270378	1.25021	0.0562071	0.831259	110.024	107.266	144.144	128.612	91.3904	97.4306	83.4379	105.986	103.682	67.5154
ENSRNOG00000017579	Mylip	17	19682040	19703681	21642	-	protein_coding	376.844	417.195	336.494	-0.253901	0.253901	1.25014	0.0562164	0.831259	384.606	563.144	422.063	363.514	352.648	399.051	348.41	359.388	295.798	279.823
ENSRNOG00000006962	Stk32c	1	211440335	211520699	80365	-	protein_coding	854.659	947.954	761.363	-0.256479	0.256479	1.24879	0.056391	0.831259	1027.53	885.934	1175.97	855.639	794.699	951.503	687.799	898.952	645.469	623.094
ENSRNOG00000046390	Tceal6	2	102370158	102370757	600	-	protein_coding	19.9718	24.264	15.6796	-0.326999	0.326999	1.24879	0.0563915	0.831259	22.0048	21.8504	37.3323	21.2581	18.8741	18.6569	14.658	23.1242	12.1978	9.76127
ENSRNOG00000050817	AABR07065113.1	6	110209946	110211779	1834	-	pseudogene	6.00665	8.69384	3.31946	-0.260049	0.260049	1.2479	0.0565071	0.831259	14.351	5.95919	6.22205	15.9436	0.993374	4.14598	1.12754	4.81753	4.06595	2.44032
ENSRNOG00000052054	AABR07070161.1	8	55535094	55537615	2522	-	lincRNA	571.805	386.892	756.717	0.304752	-0.304752	1.24775	0.056526	0.831259	532.9	225.456	129.626	508.069	538.409	973.269	275.12	317.957	1293.99	923.253
ENSRNOG00000057499	AABR07068587.1	9	110055894	110056257	364	-	pseudogene	17.4951	21.5455	13.4447	-0.326609	0.326609	1.24673	0.0566588	0.831259	36.3558	14.898	23.8512	12.7549	19.8675	15.5474	13.5305	12.5256	10.1649	15.4553
ENSRNOG00000004268	Zfp386	6	143901280	143917575	16296	+	protein_coding	700.017	647.293	752.741	0.196122	-0.196122	1.24664	0.0566705	0.831259	644.837	658.491	526.8	633.492	772.845	803.284	682.161	675.418	795.909	806.931
ENSRNOG00000046851	Tmem121b	4	153026411	153028129	1719	-	protein_coding	179.515	222.509	136.522	-0.32598	0.32598	1.24663	0.0566722	0.831259	212.395	197.647	346.361	250.846	105.298	159.62	86.8205	216.789	149.424	69.9558
ENSRNOG00000022373	Dennd4b	2	189629297	189642183	12887	+	protein_coding	945.777	1006.09	885.466	-0.169838	0.169838	1.24654	0.0566842	0.831259	931.857	958.437	1060.86	1156.44	922.845	835.415	791.533	1003.97	897.558	898.85
ENSRNOG00000010477	Pomt1	3	11254026	11271872	17847	+	protein_coding	627.792	599.714	655.87	0.123409	-0.123409	1.24636	0.0567076	0.831259	600.828	601.879	613.909	544.208	637.746	605.313	701.329	652.294	664.783	655.632
ENSRNOG00000010447	Tmod2	8	82506934	82533689	26756	-	protein_coding	1497.76	1554.71	1440.82	-0.106447	0.106447	1.24626	0.056721	0.831259	1459.02	1523.57	1606.33	1637.94	1546.68	1358.85	1507.52	1524.27	1371.24	1442.23
ENSRNOG00000004442	Dglucy	6	124786097	124872277	86181	+	protein_coding	341.73	303.442	380.017	0.260485	-0.260485	1.24608	0.0567443	0.831259	302.327	334.708	253.03	232.776	394.37	386.613	374.343	312.176	360.853	466.101
ENSRNOG00000028730	Lcn12	3	2716534	2719513	2980	-	protein_coding	33.6252	27.9208	39.3295	0.3137	-0.3137	1.24551	0.0568182	0.831259	32.5289	29.796	19.7032	29.7614	27.8145	51.8248	28.1885	30.8322	50.8244	34.9779
ENSRNOG00000052376	Bend6	9	38297322	38351024	53703	+	protein_coding	1099.3	1237.77	960.84	-0.278305	0.278305	1.24551	0.0568184	0.831259	1006.48	1167.01	1651.96	1414.73	948.672	911.079	983.214	1259.3	892.476	758.125
ENSRNOG00000026866	Syn3	7	23403891	23808602	404712	+	protein_coding	55.6976	65.3834	46.0118	-0.316777	0.316777	1.24525	0.0568524	0.831259	60.2741	65.5511	93.3308	68.026	39.735	57.0072	41.7189	48.1753	53.8738	29.2838
ENSRNOG00000007879	Stk26	X	138046494	138096669	50176	+	protein_coding	32.6612	38.814	26.5084	-0.322617	0.322617	1.24447	0.056955	0.831259	44.0097	38.7348	49.7764	29.7614	31.788	31.0949	27.0609	33.7227	28.4616	12.2016
ENSRNOG00000006508	Thnsl2	4	98976550	98995590	19041	-	protein_coding	532.315	462.741	601.89	0.283651	-0.283651	1.24438	0.056967	0.831259	484.106	489.647	324.584	427.288	588.078	558.671	581.81	421.053	675.964	771.954
ENSRNOG00000004650	Begain	6	132936970	132972511	35542	-	protein_coding	1601.65	1783.76	1419.53	-0.262528	0.262528	1.24372	0.0570529	0.831259	1562.34	1527.54	2280.38	2068.42	1480.13	1645.95	1139.94	1651.45	1480.01	1180.3
ENSRNOG00000025496	Usp7	10	6975244	7018930	43687	+	protein_coding	2615.47	2704.98	2525.97	-0.0968442	0.0968442	1.24282	0.057172	0.831259	2674.07	2550.54	2860.07	2710.41	2729.79	2668.98	2589.96	2568.71	2380.61	2421.61
ENSRNOG00000004553	Cox20	13	96219853	96224023	4171	+	protein_coding	585.296	557.8	612.792	0.128696	-0.128696	1.24237	0.0572306	0.831259	574.039	550.232	542.356	529.327	593.044	672.686	633.677	563.652	589.563	604.385
ENSRNOG00000003979	Zranb3	13	44661398	44798543	137146	-	protein_coding	268.808	300.069	237.548	-0.265933	0.265933	1.24194	0.0572881	0.831259	262.145	235.388	335.991	383.709	283.112	264.306	219.87	297.724	215.495	190.345
ENSRNOG00000048782	Wnt7a	4	122994425	123040609	46185	-	protein_coding	1235.14	1324.75	1145.53	-0.190168	0.190168	1.24027	0.0575084	0.831259	1287.76	1450.07	1442.48	1316.94	1126.49	1095.58	1258.33	1321.93	987.009	1064.79
ENSRNOG00000009196	Rc3h2	3	21623041	21670014	46974	-	protein_coding	883.63	932.348	834.912	-0.151839	0.151839	1.24005	0.0575367	0.831259	1020.83	888.913	873.161	947.049	931.785	867.547	917.817	805.492	867.064	716.64
ENSRNOG00000029184	AABR07033882.1	11	42259761	42843865	584105	+	protein_coding	329.813	413.459	246.166	-0.322559	0.322559	1.23888	0.0576928	0.831259	329.116	340.667	659.538	499.566	238.41	250.832	148.835	479.826	227.693	123.643
ENSRNOG00000055687	AABR07035273.1	12	9331615	9337473	5859	+	lincRNA	133.314	118.151	148.477	0.26186	-0.26186	1.23868	0.0577193	0.831259	130.116	116.204	106.812	109.479	128.145	205.226	122.902	116.584	150.44	147.232
ENSRNOG00000025701	Nifk	13	34267471	34277530	10060	+	protein_coding	677.998	720.304	635.691	-0.167661	0.167661	1.23782	0.057834	0.831259	682.15	626.709	765.313	767.418	759.931	639.518	625.784	725.521	627.173	560.459
ENSRNOG00000010888	Ankrd33b	2	84361061	84437084	76024	-	protein_coding	295.546	331.665	259.428	-0.272924	0.272924	1.23702	0.05794	0.831259	279.366	415.157	279.992	309.306	374.502	288.146	275.12	238.95	176.869	318.055
ENSRNOG00000011425	Ptpn3	5	74248996	74368186	119191	-	protein_coding	667.356	753.633	581.078	-0.281491	0.281491	1.23675	0.0579761	0.831259	668.756	740.927	879.384	925.791	553.309	666.467	506.265	735.156	591.596	405.906
ENSRNOG00000000645	Reep3	20	22913694	22999010	85317	+	protein_coding	3863.29	3591.32	4135.26	0.185078	-0.185078	1.23642	0.05802	0.831259	4042.19	3849.64	3345.39	3085.62	3633.76	4132.51	4931.86	4050.58	3826.06	3735.31
ENSRNOG00000009946	Ldlr	8	22750336	22774903	24568	+	protein_coding	985.511	1070.95	900.077	-0.218624	0.218624	1.23625	0.0580435	0.831259	1029.44	1118.34	1164.56	1214.9	827.481	956.685	1022.68	951.945	822.338	746.737
ENSRNOG00000013002	Gpbp1	2	43002044	43068677	66634	-	protein_coding	1852.7	1916.51	1788.9	-0.0967982	0.0967982	1.23606	0.0580689	0.831259	1899.11	1761.94	1994.17	1951.5	1975.82	1853.25	1694.69	1850.9	1778.85	1766.79
ENSRNOG00000003616	Grem2	13	92894431	92988137	93707	-	protein_coding	85.3506	97.5775	73.1237	-0.294249	0.294249	1.236	0.0580761	0.831259	92.803	84.4219	96.4418	100.976	113.245	67.3722	59.7596	114.657	53.8738	69.9558
ENSRNOG00000012199	Sox2	2	121165137	121167545	2409	+	protein_coding	4502.01	4163.49	4840.52	0.195477	-0.195477	1.23552	0.0581403	0.831259	4327.3	4308.5	3480.2	3804.14	4897.34	4614.48	5078.44	4113.21	4983.84	5412.62
ENSRNOG00000048674	AC103179.2	18	29951094	29953481	2388	+	protein_coding	4.83757	6.68123	2.9939	-0.280816	0.280816	1.23528	0.0581726	0.831259	5.74039	3.9728	13.4811	4.25162	5.96025	3.10949	3.38262	4.81753	2.03297	1.62688
ENSRNOG00000019958	Tmem151b	9	17841410	17845921	4512	+	protein_coding	929.583	1071.11	788.059	-0.302264	0.302264	1.23465	0.0582568	0.831259	1072.5	965.39	1341.89	1320.13	655.627	809.503	674.268	1036.73	881.294	538.497
ENSRNOG00000012472	Pyroxd1	4	176565694	176581952	16259	+	protein_coding	209.56	196.754	222.365	0.162583	-0.162583	1.2336	0.0583982	0.831259	189.433	193.674	195.995	203.015	201.655	232.175	236.783	192.701	233.792	216.375
ENSRNOG00000051299	AC099453.2	5	78365749	78366405	657	-	lincRNA	22.2961	26.3799	18.2123	-0.319046	0.319046	1.23317	0.0584559	0.831259	30.6154	20.8572	35.2583	22.321	22.8476	18.6569	15.7855	24.0877	20.3297	12.2016
ENSRNOG00000003005	Rasgef1c	10	35392762	35459267	66506	+	protein_coding	5.72529	7.6577	3.79288	-0.296077	0.296077	1.23317	0.0584559	0.831259	8.61059	6.95239	12.4441	5.31453	4.96687	5.18248	2.25508	4.81753	5.08244	1.62688
ENSRNOG00000017692	Ppp1r37	1	80439718	80471527	31810	-	protein_coding	1997.69	2079.49	1915.88	-0.114188	0.114188	1.23261	0.058532	0.831259	2134.47	1953.62	2283.49	2121.56	1904.3	1876.06	1902.16	2012.77	1874.4	1914.02
ENSRNOG00000039850	Pigp	11	34592121	34598275	6155	-	protein_coding	377.767	341.875	413.659	0.233185	-0.233185	1.23165	0.0586614	0.831259	353.991	309.878	309.029	294.425	442.052	401.124	394.639	341.081	460.469	470.981
ENSRNOG00000059219	Myo15a	10	46840113	46896054	55942	+	protein_coding	35.2416	29.0137	41.4695	0.314396	-0.314396	1.22926	0.0589842	0.831259	27.7452	35.7552	21.7772	18.0694	41.7217	45.6058	51.8668	31.7957	36.5935	41.4854
ENSRNOG00000059318	Gm27373	8	22715570	22715753	184	+	misc_RNA	6.19885	4.26106	8.13664	0.305653	-0.305653	1.22914	0.0590017	0.831259	3.82693	3.9728	4.14804	6.37744	2.98012	10.365	5.6377	9.63507	10.1649	4.88063
ENSRNOG00000022163	LOC102555023	18	12637441	12641158	3718	+	antisense	2.2709	4.13521	0.406595	-0.159675	0.159675	1.22905	0.0590133	0.831259	0.956732	0.993199	13.4811	4.25162	0.993374	0	0	0	2.03297	0
ENSRNOG00000062002	Kcna3	2	209766512	209769711	3200	+	protein_coding	225.646	262.659	188.633	-0.308958	0.308958	1.22745	0.0592307	0.831259	221.005	205.592	439.692	273.167	173.841	179.314	180.406	237.986	165.687	179.77
ENSRNOG00000007532	RGD1305178	3	9813912	9822186	8275	-	protein_coding	904.28	875.819	932.741	0.0902241	-0.0902241	1.22739	0.0592396	0.831259	870.626	893.879	909.457	842.885	862.249	932.846	898.649	961.58	910.772	959.858
ENSRNOG00000037613	Kdm6b	10	56001799	56008885	7087	-	protein_coding	837.627	778.326	896.928	0.185352	-0.185352	1.22721	0.0592635	0.831259	901.242	881.961	701.018	680.26	727.15	964.977	952.771	798.747	882.311	885.835
ENSRNOG00000003247	Sde2	13	99136871	99153181	16311	+	protein_coding	795.545	761.653	829.437	0.117797	-0.117797	1.22629	0.0593892	0.831259	792.174	743.906	701.018	738.72	832.448	850.963	868.205	802.601	794.893	830.521
ENSRNOG00000047708	Gstz1	6	111176798	111187244	10447	+	protein_coding	585.706	548.211	623.201	0.170404	-0.170404	1.22614	0.0594095	0.831259	536.727	611.811	473.913	532.516	586.091	607.386	672.013	535.71	660.717	640.176
ENSRNOG00000051498	Prpf6	3	177098073	177162916	64844	+	protein_coding	2025.79	1940.43	2111.15	0.117693	-0.117693	1.22565	0.0594773	0.831259	1971.82	2039.04	1723.51	1932.36	2035.42	2157.98	2053.25	2001.2	2082.78	2260.55
ENSRNOG00000055192	AABR07024641.1	16	9896027	9899544	3518	+	lincRNA	104.381	65.8168	142.945	0.282864	-0.282864	1.22563	0.0594796	0.831259	93.7597	23.8368	20.7402	91.4099	99.3374	272.598	42.8465	63.5915	190.083	145.606
ENSRNOG00000047339	Pja1	X	69213645	69218556	4912	-	protein_coding	3451.66	3798.89	3104.42	-0.242013	0.242013	1.22438	0.059651	0.831259	3160.09	3770.18	4381.36	4404.68	3278.14	2774.7	3037.59	4127.66	2876.66	2705.5
ENSRNOG00000008970	Pcdh17	15	67555835	67645088	89254	+	protein_coding	1080.96	1201.28	960.642	-0.258149	0.258149	1.22333	0.0597957	0.831259	1176.78	1166.02	1516.11	1121.37	1026.16	820.904	1153.47	1211.13	731.871	885.835
ENSRNOG00000053773	AABR07049792.1	5	138462177	138462527	351	-	pseudogene	21.7673	17.0752	26.4594	0.322654	-0.322654	1.22298	0.0598438	0.831259	17.2212	17.8776	16.5921	13.8178	19.8675	34.2043	11.2754	22.1607	38.6265	26.03
ENSRNOG00000021379	Txnl4b	19	42101902	42107601	5700	-	protein_coding	321.461	302.527	340.395	0.157313	-0.157313	1.22292	0.0598524	0.831259	305.198	313.851	297.622	257.223	338.741	344.116	364.195	320.848	334.424	338.391
ENSRNOG00000015860	Gipr	1	80063049	80073223	10175	-	protein_coding	26.9206	34.9228	18.9183	-0.308617	0.308617	1.22248	0.0599131	0.831259	22.0048	18.8708	76.7387	36.1388	20.8609	23.8394	13.5305	27.9417	12.1978	17.0822
ENSRNOG00000016054	Tab2	1	1999596	2073896	74301	-	protein_coding	2891.38	2641.08	3141.69	0.217556	-0.217556	1.22239	0.0599259	0.831259	2961.09	2595.23	1963.06	2580.74	3105.29	3465	3093.97	2689.15	3314.76	3145.57
ENSRNOG00000002072	Eva1c	11	31002451	31075809	73359	+	protein_coding	46.0471	37.8818	54.2124	0.314464	-0.314464	1.22184	0.0600016	0.831259	34.4424	40.7212	36.2953	22.321	55.629	73.5912	52.9943	38.5403	45.7419	60.1945
ENSRNOG00000009140	C1qtnf4	3	79713567	79718025	4459	+	protein_coding	1426.76	1733.51	1120.01	-0.322288	0.322288	1.22101	0.0601159	0.831259	1550.86	1714.26	2476.38	2134.32	791.719	1233.43	905.414	1469.35	1440.36	551.512
ENSRNOG00000060061	Sowaha	10	38836614	38838272	1659	-	protein_coding	167.023	200.407	133.64	-0.320857	0.320857	1.22085	0.0601387	0.831259	296.587	184.735	273.77	145.618	101.324	187.606	145.453	124.292	114.863	95.9858
ENSRNOG00000006368	Lrrn3	6	61374328	61405195	30868	-	protein_coding	1264.97	1364.1	1165.84	-0.201481	0.201481	1.21995	0.060263	0.831259	1145.21	1259.38	1491.22	1339.26	1585.43	1254.16	1146.71	1291.1	950.415	1186.81
ENSRNOG00000047027	Unc93a	1	53573128	53589844	16717	-	protein_coding	14.2912	8.10503	20.4774	0.258428	-0.258428	1.21953	0.0603209	0.831259	14.351	6.95239	0	5.31453	13.9072	38.3503	7.89277	10.5986	24.3957	21.1494
ENSRNOG00000018952	Sema3g	16	7303578	7315390	11813	+	protein_coding	4.2612	5.98434	2.53806	-0.269228	0.269228	1.2192	0.0603673	0.831259	9.56732	6.95239	8.29607	2.12581	2.98012	4.14598	1.12754	1.92701	3.04946	2.44032
ENSRNOG00000021150	Plcb3	1	222209575	222224910	15336	-	protein_coding	836.192	773.046	899.338	0.195533	-0.195533	1.21916	0.0603724	0.831259	843.838	842.233	683.389	664.316	831.454	857.182	1012.53	764.061	868.08	994.836
ENSRNOG00000026186	Syde2	2	251863069	251894037	30969	+	protein_coding	343.817	305.831	381.802	0.256796	-0.256796	1.21916	0.0603725	0.831259	326.246	308.885	235.401	303.991	354.635	410.452	382.236	261.11	392.364	462.847
ENSRNOG00000010635	Igfbp4	10	86950557	86962578	12022	+	protein_coding	1083.87	1295.96	871.784	-0.319732	0.319732	1.21893	0.060405	0.831259	1611.14	1318.97	1890.47	1052.28	606.952	1082.1	773.492	1184.15	715.607	603.572
ENSRNOG00000014440	Josd1	7	120905337	120919261	13925	-	protein_coding	1034.11	1089.35	978.871	-0.145182	0.145182	1.21887	0.0604128	0.831259	940.468	1074.64	1098.19	1245.73	1087.74	980.525	932.475	1044.44	953.465	983.448
ENSRNOG00000058126	AABR07011682.1	2	165917470	165931558	14089	-	lincRNA	21.68	18.0998	25.2602	0.308345	-0.308345	1.21884	0.0604173	0.831259	22.0048	18.8708	19.7032	17.0065	12.9139	26.9489	28.1885	22.1607	21.3462	27.6569
ENSRNOG00000028504	Socs5	6	10674371	10704977	30607	+	protein_coding	1450.69	1548.67	1352.72	-0.1788	0.1788	1.21833	0.0604879	0.831259	1459.97	1469.93	1776.4	1644.32	1392.71	1431.4	1324.86	1560.88	1260.44	1185.99
ENSRNOG00000023126	Rxfp3	2	61006337	61007767	1431	-	protein_coding	13.2962	17.7458	8.84665	-0.295178	0.295178	1.21796	0.0605391	0.831259	8.61059	30.7892	25.9252	8.50325	14.9006	6.21897	12.4029	3.85403	7.11541	14.6419
ENSRNOG00000023931	Ggn	1	88113445	88116548	3104	+	protein_coding	46.6789	41.1765	52.1812	0.269245	-0.269245	1.21769	0.0605775	0.831259	40.1827	31.7824	42.5174	45.705	45.6952	46.6423	42.8465	58.7739	58.9563	53.687
ENSRNOG00000025899	Thada	6	7423520	7741414	317895	-	protein_coding	921.583	885.709	957.456	0.108535	-0.108535	1.21764	0.060584	0.831259	915.593	828.328	854.495	916.225	913.904	1006.44	927.965	918.222	1011.4	923.253
ENSRNOG00000011422	AABR07043951.1	19	49495892	49499682	3791	+	protein_coding	160.131	172.397	147.865	-0.198535	0.198535	1.21744	0.0606121	0.831259	155.947	148.98	199.106	172.191	185.761	146.146	160.111	158.979	134.176	139.912
ENSRNOG00000016108	Phlpp2	19	41731646	41798383	66738	-	protein_coding	883.61	932.368	834.853	-0.150296	0.150296	1.2163	0.0607714	0.831259	890.718	954.464	988.269	995.943	832.448	862.364	836.634	937.492	775.58	762.192
ENSRNOG00000026162	Cetn4	2	124045546	124047044	1499	-	protein_coding	59.9821	46.1307	73.8335	0.321144	-0.321144	1.2161	0.0607997	0.831259	73.6684	32.7756	25.9252	44.6421	53.6422	102.613	39.4639	52.0294	102.665	72.3961
ENSRNOG00000017403	Apobr	1	197999037	198003839	4803	+	protein_coding	38.6532	31.2123	46.0941	0.318416	-0.318416	1.2158	0.0608418	0.831259	44.0097	27.8096	24.8882	26.5727	32.7814	68.4087	33.8262	26.9782	50.8244	50.4332
ENSRNOG00000002956	Stim2	14	59198401	59323947	125547	-	protein_coding	991.735	1068.61	914.862	-0.199747	0.199747	1.21502	0.0609505	0.831259	1019.88	1057.76	1235.08	1152.19	878.143	940.101	823.104	1059.86	952.448	798.797
ENSRNOG00000009125	Dis3	15	83466428	83494423	27996	-	protein_coding	472.571	453.281	491.861	0.113145	-0.113145	1.2147	0.0609959	0.831259	473.582	437.008	467.691	441.106	447.018	519.284	493.862	496.206	467.584	482.369
ENSRNOG00000017069	Mark4	1	80335526	80367328	31803	-	protein_coding	2240.44	2415.33	2065.54	-0.200936	0.200936	1.21467	0.0609994	0.831259	2307.64	2343.95	2802	2610.5	2012.58	2163.17	1888.63	2358.67	2185.45	1731.81
ENSRNOG00000001699	Setd4	11	33781870	33801999	20130	-	protein_coding	418.301	395.35	441.252	0.147639	-0.147639	1.21447	0.0610277	0.831259	406.611	410.191	355.694	389.024	415.23	479.897	467.929	390.22	437.089	431.123
ENSRNOG00000045838	Hps1	1	261989178	262015153	25976	-	protein_coding	260.426	224.345	296.506	0.289098	-0.289098	1.2144	0.061038	0.831259	241.096	219.497	146.218	217.896	297.019	273.635	268.354	214.862	358.82	366.861
ENSRNOG00000011382	Wdr33	18	24584900	24689636	104737	+	protein_coding	1170.6	1127.16	1214.05	0.103253	-0.103253	1.21393	0.0611042	0.831259	1190.17	1029.95	1115.82	1141.56	1158.27	1244.83	1241.42	1195.71	1242.15	1146.14
ENSRNOG00000017619	Aldh1a1	1	238222521	238264330	41810	+	protein_coding	1015.53	733.648	1297.42	0.311854	-0.311854	1.21289	0.0612503	0.831259	1089.72	832.301	211.55	438.98	1095.69	1024.06	1222.25	757.316	2273.88	1209.58
ENSRNOG00000031085	Ergic3	3	151553578	151563364	9787	+	protein_coding	2683.79	2514.05	2853.53	0.168965	-0.168965	1.21272	0.0612748	0.831259	2680.76	2542.59	2145.57	2384.1	2817.21	2958.16	2880.86	2425.15	2962.04	3041.45
ENSRNOG00000026243	Ap2a1	1	100896947	100926335	29389	-	protein_coding	5188.65	5485.84	4891.45	-0.155095	0.155095	1.2122	0.0613475	0.831259	5378.75	5261.97	5925.47	5838.54	5024.49	4644.54	4711.99	5808.02	4743.95	4548.75
ENSRNOG00000024322	Shroom2	X	23478871	23649466	170596	-	protein_coding	1434.56	1575.64	1293.48	-0.238021	0.238021	1.21217	0.0613519	0.831259	1762.3	1490.79	2009.72	1196.83	1418.54	1292.51	1426.34	1456.82	1149.65	1142.07
ENSRNOG00000053428	Ccpg1	8	79660657	79692039	31383	+	protein_coding	1977.03	1828.47	2125.59	0.194852	-0.194852	1.21128	0.0614779	0.831259	1923.03	1675.53	1532.7	1925.99	2085.09	2463.75	1913.43	1857.64	2250.5	2142.6
ENSRNOG00000000587	Rpf2	20	45321405	45342948	21544	-	protein_coding	321.727	341.134	302.319	-0.1629	0.1629	1.21109	0.0615047	0.831259	329.116	329.742	398.211	317.809	330.794	297.474	293.16	322.775	323.243	274.942
ENSRNOG00000029500	Tapbp	20	5468078	5476193	8116	-	protein_coding	420.396	360.892	479.899	0.291252	-0.291252	1.21063	0.0615701	0.831259	435.313	328.749	250.956	375.206	414.237	571.109	384.491	326.629	637.337	479.929
ENSRNOG00000000922	Sumf2	12	30464676	30491102	26427	-	protein_coding	551.915	506.964	596.865	0.207602	-0.207602	1.20951	0.0617296	0.831259	529.073	506.532	395.1	493.188	610.925	571.109	613.381	528.002	588.546	683.289
ENSRNOG00000011421	Smap2	5	139885326	139931366	46041	-	protein_coding	3489.66	3663.02	3316.3	-0.13666	0.13666	1.20909	0.0617888	0.831259	3689.16	3534.8	3849.38	3341.78	3899.99	3133.33	3645.33	3423.34	2950.86	3428.65
ENSRNOG00000012103	Nmbr	1	8933831	8944987	11157	+	protein_coding	28.8301	38.788	18.8723	-0.288528	0.288528	1.20895	0.0618081	0.831259	43.0529	24.83	54.9615	54.2082	16.8874	24.8759	3.38262	32.7592	24.3957	8.94783
ENSRNOG00000040297	Ttc37	2	2903492	3004553	101062	+	protein_coding	954.753	998.554	910.952	-0.126112	0.126112	1.20847	0.0618774	0.831259	891.674	1011.08	978.936	1095.86	1015.23	854.072	922.327	883.536	930.086	964.739
ENSRNOG00000052714	SNORA63	11	81376923	81377047	125	-	snoRNA	11.3117	8.86	13.7633	0.320126	-0.320126	1.20807	0.0619343	0.831259	8.61059	9.93199	10.3701	7.44034	7.94699	13.4744	9.02031	15.4161	16.2638	14.6419
ENSRNOG00000058042	AABR07058423.4	7	115946348	115946833	486	+	pseudogene	8.07812	5.39531	10.7609	0.294031	-0.294031	1.20786	0.0619647	0.831259	9.56732	1.9864	4.14804	5.31453	5.96025	15.5474	5.6377	5.78104	16.2638	10.5747
ENSRNOG00000042867	LOC688801	16	81463129	81487566	24438	+	lincRNA	217.861	158.744	276.978	0.312386	-0.312386	1.20753	0.0620114	0.831259	228.659	101.306	75.7016	161.562	226.489	435.328	119.519	142.599	379.15	308.293
ENSRNOG00000014277	Zdhhc13	1	104106245	104145044	38800	+	protein_coding	686.224	724.284	648.164	-0.150337	0.150337	1.20711	0.0620713	0.831259	707.025	640.613	795.386	763.167	715.23	641.591	616.764	737.083	631.239	614.146
ENSRNOG00000008144	Irf1	10	39109522	39116531	7010	+	protein_coding	426.275	377.488	475.062	0.261242	-0.261242	1.20709	0.0620733	0.831259	401.827	386.354	269.622	351.822	477.813	556.598	438.613	355.534	535.689	488.877
ENSRNOG00000049378	AABR07062583.1	4	183476093	183544850	68758	-	protein_coding	625.634	663.58	587.688	-0.163085	0.163085	1.20661	0.0621427	0.831259	575.953	745.893	623.242	713.21	659.601	626.043	628.039	564.615	527.557	592.184
ENSRNOG00000019340	Cep250	3	151508361	151544674	36314	+	protein_coding	808.123	768.486	847.761	0.134216	-0.134216	1.20615	0.0622086	0.831259	803.655	802.505	688.574	729.154	818.54	905.897	851.292	766.952	871.129	843.536
ENSRNOG00000012767	Micu3	16	55045619	55132191	86573	-	protein_coding	833.392	916.441	750.343	-0.23963	0.23963	1.20569	0.062275	0.831259	872.54	798.532	1020.42	1083.1	807.613	878.948	643.825	931.711	666.816	630.415
ENSRNOG00000011361	Slc37a4	8	48716939	48723024	6086	+	protein_coding	549.201	521.331	577.07	0.139846	-0.139846	1.20561	0.0622858	0.831259	518.549	490.64	473.913	547.397	576.157	584.583	563.77	528.002	595.661	613.333
ENSRNOG00000012804	C1qc	5	155255005	155258392	3388	-	protein_coding	6.56951	0.595955	12.5431	0.141805	-0.141805	1.20495	0.0623813	0.831259	0	1.9864	0	0	0.993374	23.8394	16.9131	0	0	21.9629
ENSRNOG00000033881	Insyn2a	1	207116717	207171760	55044	-	protein_coding	104.057	116.716	91.3986	-0.269221	0.269221	1.20452	0.0624419	0.831259	98.5434	102.3	137.922	143.492	101.324	99.5036	69.9074	116.584	90.4674	80.5305
ENSRNOG00000022054	Paqr7	5	152708775	152720229	11455	+	protein_coding	2691.81	2367.55	3016.08	0.268904	-0.268904	1.20436	0.0624648	0.831259	2660.67	2362.82	1695.51	2048.22	3070.52	3339.59	2903.41	2174.64	3102.32	3560.42
ENSRNOG00000008934	Tmem65	7	98605722	98709649	103928	-	protein_coding	266.24	291.323	241.157	-0.230491	0.230491	1.2029	0.0626755	0.831259	269.798	296.967	371.249	274.23	244.37	200.044	260.462	286.162	229.726	229.39
ENSRNOG00000016571	Ngf	2	204886202	204940453	54252	+	protein_coding	27.5071	36.7296	18.2845	-0.29126	0.29126	1.20277	0.0626949	0.831259	25.8318	43.7008	70.5166	28.6985	14.9006	11.4014	6.76524	39.5038	18.2968	15.4553
ENSRNOG00000061272	AABR07011996.1	2	180878153	180883459	5307	+	lincRNA	507.14	443.387	570.893	0.274975	-0.274975	1.2026	0.0627196	0.831259	404.698	461.838	303.844	448.546	598.011	571.109	575.045	410.454	612.942	684.916
ENSRNOG00000009506	Mre11	8	13305152	13352489	47338	+	protein_coding	1106.2	1059.24	1153.17	0.118189	-0.118189	1.20131	0.062905	0.831259	1049.54	1133.24	989.306	1052.28	1071.85	1088.32	1235.78	1073.35	1142.53	1225.85
ENSRNOG00000019574	Cuedc2	1	266078108	266086299	8192	-	protein_coding	232.25	210.467	254.034	0.229008	-0.229008	1.20114	0.062931	0.831259	218.135	233.402	176.292	172.191	252.317	224.92	292.033	219.68	260.221	273.315
ENSRNOG00000018191	Oprm1	1	43454803	43704948	250146	+	protein_coding	42.5244	55.776	29.2729	-0.298677	0.298677	1.20059	0.0630104	0.831259	45.9231	35.7552	123.404	49.9566	23.841	31.0949	20.2957	54.9199	25.4122	14.6419
ENSRNOG00000006037	Snap25	3	129599353	129788400	189048	+	protein_coding	14657.2	17052.4	12261.9	-0.305556	0.305556	1.20032	0.0630491	0.831259	14482.1	15200.9	22989.4	21048.7	11541	13238.1	10376.7	17193.8	13139.1	7361.62
ENSRNOG00000004471	Polr3h	7	123146249	123156558	10310	-	protein_coding	504.558	470.885	538.23	0.17706	-0.17706	1.20023	0.0630618	0.831259	470.712	469.783	441.766	419.848	552.316	567.999	481.459	482.717	573.299	585.676
ENSRNOG00000037793	Cdk5r2	9	82120059	82121527	1469	+	protein_coding	1897.76	2228.14	1567.38	-0.310561	0.310561	1.19993	0.0631062	0.831259	2157.43	2183.05	3171.17	2342.65	1286.42	1664.61	1336.13	2236.3	1678.22	921.626
ENSRNOG00000017227	Ppme1	1	165335242	165382216	46975	-	protein_coding	2639.49	2770.68	2508.3	-0.136317	0.136317	1.19987	0.0631146	0.831259	2574.57	2522.73	3003.18	2844.34	2908.6	2575.69	2434.36	2696.86	2245.42	2589.18
ENSRNOG00000060340	Psme4	14	115166416	115269056	102641	+	protein_coding	3515.07	3282.17	3747.97	0.175633	-0.175633	1.19889	0.0632572	0.831259	3628.88	3236.84	2849.7	3008.02	3687.41	3673.34	3572.04	3301.94	3976.5	4216.05
ENSRNOG00000054963	Rhbdd1	9	88110731	88229479	118749	+	protein_coding	509.13	449.909	568.352	0.263284	-0.263284	1.19885	0.0632629	0.831259	469.755	439.987	327.695	423.037	589.071	587.693	572.79	402.746	642.42	636.109
ENSRNOG00000007808	Nap1l5	4	89149317	89151184	1868	-	protein_coding	1791.11	2273.56	1308.65	-0.311063	0.311063	1.19877	0.0632745	0.831259	1634.1	1927.8	4155.29	2626.44	1024.17	1157.77	918.944	2537.88	1323.47	605.199
ENSRNOG00000014862	Gabrg3	1	112158519	112811936	653418	-	protein_coding	87.9504	104.28	71.6206	-0.314339	0.314339	1.19863	0.0632951	0.831259	74.6251	115.211	162.81	89.2841	79.4699	51.8248	87.9481	104.059	54.8903	59.381
ENSRNOG00000011989	Vat1l	19	46525919	46693838	167920	+	protein_coding	1352.78	1448.56	1257	-0.185083	0.185083	1.19843	0.0633245	0.831259	1333.68	1532.51	1309.74	1462.56	1604.3	1446.95	1041.85	1278.57	1148.63	1369.02
ENSRNOG00000006226	Cacng2	7	119228102	119352605	124504	-	protein_coding	519.399	627.442	411.355	-0.317984	0.317984	1.19779	0.0634183	0.831259	454.448	543.28	1060.86	665.379	413.244	378.321	310.073	700.47	407.611	260.3
ENSRNOG00000017819	Cd14	18	29560365	29562153	1789	-	protein_coding	128.23	105.757	150.704	0.310839	-0.310839	1.1975	0.0634597	0.831259	106.197	92.3675	64.2945	116.92	149.006	154.438	107.116	101.168	201.264	189.531
ENSRNOG00000017123	B2m	3	114087287	114093309	6023	+	protein_coding	19965.1	17890.9	22039.4	0.245899	-0.245899	1.19709	0.0635197	0.831259	15558.4	20744	14213.2	16850.3	22088.7	19477.8	25281.7	17978.1	21159.2	26300.1
ENSRNOG00000014672	Hs3st6	10	14122878	14128983	6106	+	protein_coding	15.4134	8.80413	22.0226	0.254099	-0.254099	1.19595	0.0636875	0.831259	8.61059	8.93879	2.07402	8.50325	15.894	39.3868	1.12754	17.3431	25.4122	26.8435
ENSRNOG00000043180	AABR07071966.1	1	174825777	174826069	293	-	pseudogene	29.7089	24.0168	35.4009	0.314989	-0.314989	1.19532	0.0637797	0.831259	21.0481	26.8164	37.3323	17.0065	17.8807	25.9124	50.7393	38.5403	28.4616	33.351
ENSRNOG00000006357	Sgip1	5	122390522	122491203	100682	+	protein_coding	2153.54	2329.31	1977.77	-0.20724	0.20724	1.19482	0.0638529	0.831259	1983.31	2047.98	2587.34	2877.29	2150.66	1875.02	1818.72	2306.64	1951.66	1936.8
ENSRNOG00000051264	AABR07059679.1	4	32333356	32381501	48146	-	antisense	225.958	301.578	150.338	-0.288929	0.288929	1.19448	0.0639032	0.831259	172.212	294.98	449.025	389.024	202.648	82.9196	78.9277	379.622	168.737	41.4854
ENSRNOG00000010972	Neurog2	2	231962517	231963308	792	+	protein_coding	192.458	214.929	169.988	-0.263626	0.263626	1.19421	0.0639432	0.831259	183.693	210.558	201.18	279.544	199.668	197.971	135.305	206.19	181.951	128.523
ENSRNOG00000050600	Zfp872	8	23193181	23197319	4139	+	protein_coding	61.9985	56.1095	67.8875	0.231886	-0.231886	1.19404	0.0639674	0.831259	48.7933	53.6328	58.0725	58.4598	61.5892	72.5547	69.9074	63.5915	65.0552	68.3289
ENSRNOG00000011914	Dtnb	6	27975417	28177214	201798	+	protein_coding	720.398	774.312	666.483	-0.1935	0.1935	1.19369	0.0640195	0.831259	708.938	797.539	909.457	809.934	645.693	702.744	617.891	769.842	601.76	640.176
ENSRNOG00000015999	Cirbp	7	12401207	12405022	3816	-	protein_coding	708.495	661.396	755.594	0.175617	-0.175617	1.19319	0.0640932	0.831259	641.967	716.097	715.536	555.9	677.481	699.634	873.843	748.645	674.947	780.901
ENSRNOG00000015602	Cdh2	18	8146971	8360684	213714	-	protein_coding	10975.8	10489	11462.6	0.123016	-0.123016	1.19194	0.0642773	0.831259	11291.4	10111.8	9782.1	9618.24	11641.4	10840.7	11502	11487.9	11816.7	11665.5
ENSRNOG00000049949	Hapln4	16	21081377	21089508	8132	-	protein_coding	1351.33	1540.27	1162.39	-0.287977	0.287977	1.19082	0.0644433	0.831259	1336.55	1515.62	1514.03	2238.48	1096.69	1149.47	989.979	1506.92	1324.48	841.096
ENSRNOG00000012156	Ostf1	1	234749568	234796739	47172	+	protein_coding	393.258	374.519	411.997	0.130851	-0.130851	1.19038	0.0645093	0.831259	386.52	363.511	391.989	356.074	374.502	414.598	382.236	433.578	443.188	386.384
ENSRNOG00000048292	Mir3593	6	76661799	76661889	91	-	miRNA	3.91669	5.75053	2.08285	-0.242729	0.242729	1.18884	0.0647385	0.831259	4.78366	3.9728	5.18504	13.8178	0.993374	2.07299	1.12754	1.92701	2.03297	3.25376
ENSRNOG00000006711	Zfp212	4	77592016	77603226	11211	+	protein_coding	267.68	253.25	282.11	0.148302	-0.148302	1.18852	0.0647858	0.831259	250.664	254.259	242.66	275.293	243.377	286.073	286.395	251.475	281.567	305.04
ENSRNOG00000014969	Lzts2	1	264768105	264776616	8512	+	protein_coding	591.972	553.939	630.005	0.170567	-0.170567	1.18813	0.0648442	0.831259	614.222	606.845	491.542	533.579	523.508	574.218	688.926	556.907	655.634	674.341
ENSRNOG00000018413	Per3	5	168086998	168123395	36398	-	protein_coding	764.128	700.265	827.992	0.210627	-0.210627	1.18717	0.0649875	0.831259	757.732	831.308	576.577	601.605	734.104	833.342	896.394	675.418	849.783	885.022
ENSRNOG00000061231	Selenom	14	83752393	83754973	2581	+	protein_coding	1219.04	1360.72	1077.35	-0.262427	0.262427	1.18697	0.0650178	0.831259	1149.99	1346.78	1701.73	1495.51	1109.6	1035.46	893.011	1491.51	1090.69	876.074
ENSRNOG00000005359	Csrnp3	3	51883559	52120290	236732	+	protein_coding	237.209	286.934	187.483	-0.316201	0.316201	1.18667	0.0650621	0.831259	251.621	229.429	455.247	329.501	168.874	236.321	125.157	289.052	173.819	113.068
ENSRNOG00000026458	Tbccd1	11	81757983	81794580	36598	+	protein_coding	391.635	374.027	409.242	0.125594	-0.125594	1.18627	0.0651217	0.831259	373.125	397.28	350.509	367.766	381.456	404.233	378.853	404.673	437.089	421.361
ENSRNOG00000014642	Morn1	5	172488708	172547058	58351	+	protein_coding	298.658	245.979	351.336	0.309505	-0.309505	1.18603	0.0651584	0.831259	321.462	176.789	181.477	225.336	324.833	505.81	253.696	227.388	437.089	332.697
ENSRNOG00000050152	Chsy3	18	54243949	54496585	252637	+	protein_coding	25.6013	30.4493	20.7532	-0.313937	0.313937	1.1856	0.0652226	0.831259	33.4856	26.8164	31.1103	34.013	26.8211	24.8759	27.0609	7.70806	25.4122	18.7091
ENSRNOG00000056493	Mybpc1	7	29086156	29171783	85628	-	protein_coding	29.008	41.4755	16.5404	-0.251545	0.251545	1.1854	0.0652523	0.831259	8.61059	49.66	85.0347	53.1453	10.9271	11.4014	10.1479	41.4308	13.2143	6.50751
ENSRNOG00000001520	Dlx1	3	58164931	58169521	4591	+	protein_coding	206.852	281.544	132.161	-0.276744	0.276744	1.1845	0.0653882	0.831259	173.168	240.354	614.946	269.978	109.271	103.65	78.9277	313.14	134.176	30.9107
ENSRNOG00000004022	Klhdc9	13	89742750	89745835	3086	-	protein_coding	53.371	44.2714	62.4706	0.306867	-0.306867	1.18438	0.0654058	0.831259	57.4039	44.694	19.7032	48.8937	50.6621	70.4817	45.1016	63.5915	72.1706	61.0079
ENSRNOG00000009032	Ttll3	4	145342193	145365496	23304	+	protein_coding	183.428	133.179	233.678	0.306794	-0.306794	1.18412	0.0654461	0.831259	195.173	76.4763	82.9607	157.31	153.973	406.306	100.351	101.168	326.292	234.27
ENSRNOG00000017919	Nup133	19	56681979	56731372	49394	-	protein_coding	476.166	453.77	498.563	0.129691	-0.129691	1.18399	0.0654649	0.831259	426.702	450.912	492.579	419.848	478.806	483.007	482.587	519.33	529.59	478.302
ENSRNOG00000020310	Grik5	1	81885521	81946714	61194	-	protein_coding	3565.65	3807.8	3323.5	-0.178926	0.178926	1.18385	0.0654865	0.831259	3895.81	3522.88	4467.43	3865.79	3287.08	3275.33	3102.99	3927.25	3194.82	3117.1
ENSRNOG00000006050	Med19	3	72080630	72091150	10521	+	protein_coding	844.36	806.521	882.199	0.124062	-0.124062	1.18312	0.0655966	0.831259	777.823	744.899	807.83	810.997	891.057	926.627	853.547	822.835	939.234	868.753
ENSRNOG00000016213	Ssbp2	2	20431243	20702515	271273	+	protein_coding	680.694	735.99	625.399	-0.205739	0.205739	1.18288	0.0656321	0.831259	633.357	647.566	916.716	807.809	674.501	627.08	538.964	677.345	659.7	623.908
ENSRNOG00000011211	Pex5l	2	119330080	119537837	207758	-	protein_coding	399.219	484.951	313.486	-0.315414	0.315414	1.1813	0.0658711	0.831259	443.924	434.028	769.461	509.132	268.211	475.751	253.696	411.417	274.452	152.113
ENSRNOG00000038202	Calml4	8	67753279	67765358	12080	+	protein_coding	418.982	322.153	515.812	0.314491	-0.314491	1.18059	0.0659803	0.831259	391.303	207.579	209.476	391.149	411.257	750.423	228.89	316.994	793.876	488.877
ENSRNOG00000019108	Rmi1	17	6658388	6660536	2149	-	protein_coding	457.599	416.594	498.604	0.221669	-0.221669	1.18025	0.0660307	0.831259	474.539	400.259	351.546	384.772	471.853	556.598	440.868	393.111	567.2	535.243
ENSRNOG00000042690	Zmat4	16	72762562	73152921	390360	-	protein_coding	171.58	191.278	151.883	-0.25972	0.25972	1.1796	0.0661301	0.831259	163.601	172.817	205.328	173.254	241.39	191.752	148.835	122.365	119.945	176.516
ENSRNOG00000002997	Slc9a3r2	10	14003320	14013870	10551	-	protein_coding	539.745	581.368	498.122	-0.198226	0.198226	1.1791	0.0662062	0.831259	558.731	626.709	624.279	629.24	467.879	520.321	453.271	575.214	516.375	425.429
ENSRNOG00000016612	Trim36	18	40082442	40134504	52063	-	protein_coding	105.374	119.945	90.8037	-0.285665	0.285665	1.17886	0.0662424	0.831259	138.726	95.3471	132.737	128.612	104.304	104.686	71.035	130.073	82.3355	65.8886
ENSRNOG00000036681	Myadml2	10	109825515	109827143	1629	-	protein_coding	76.3036	84.8088	67.7984	-0.251282	0.251282	1.17821	0.0663422	0.831259	80.3655	78.4627	96.4418	74.4034	94.3706	69.4452	55.2494	70.336	56.9233	87.038
ENSRNOG00000018878	Ssh3	1	219511910	219519398	7489	-	protein_coding	541.32	491.221	591.419	0.226994	-0.226994	1.1781	0.0663594	0.831259	552.991	465.81	410.656	478.308	548.343	641.591	516.413	452.848	655.634	690.61
ENSRNOG00000013238	Tmem14a	9	27333956	27351295	17340	+	protein_coding	91.0008	102.149	79.8522	-0.269391	0.269391	1.17771	0.0664184	0.831259	78.452	107.266	118.219	124.36	82.4501	77.7372	81.1828	103.095	72.1706	65.0751
ENSRNOG00000007043	Prorp	6	76079880	76171296	91417	+	protein_coding	289.559	259.762	319.355	0.243387	-0.243387	1.17758	0.0664389	0.831259	241.096	253.266	214.661	314.62	275.165	363.81	307.818	228.351	377.117	319.682
ENSRNOG00000019290	Pskh1	19	37873515	37905625	32111	+	protein_coding	303.379	285.538	321.221	0.157619	-0.157619	1.17741	0.0664653	0.831259	265.972	321.797	289.325	277.418	273.178	294.365	364.195	305.432	315.111	327.002
ENSRNOG00000005042	Ranbp17	10	18139766	18443964	304199	-	protein_coding	70.6749	63.924	77.4259	0.22981	-0.22981	1.17722	0.0664931	0.831259	76.5386	59.5919	64.2945	60.5856	58.6091	77.7372	72.1625	85.7521	82.3355	69.1423
ENSRNOG00000017911	Tcaf1	4	72124234	72143748	19515	-	protein_coding	2751.61	2926.99	2576.24	-0.169611	0.169611	1.1772	0.066496	0.831259	2871.15	2763.08	3271.76	3161.08	2567.87	2658.61	2442.25	3005.18	2469.05	2306.1
ENSRNOG00000008996	Dpysl5	6	26939697	27024129	84433	-	protein_coding	169.185	200.239	138.132	-0.310542	0.310542	1.17694	0.0665367	0.831259	194.217	155.932	311.103	215.77	124.172	140.963	100.351	191.738	165.687	91.9186
ENSRNOG00000002705	Vps4b	13	26825261	26850460	25200	-	protein_coding	1236.78	1149.84	1323.72	0.183898	-0.183898	1.17693	0.0665385	0.831259	1240.88	1150.12	1025.6	989.566	1343.04	1355.74	1345.15	1129.23	1323.47	1465
ENSRNOG00000016071	P3h3	4	157359332	157372861	13530	-	protein_coding	1458.36	1292	1624.72	0.25895	-0.25895	1.17467	0.0668845	0.831259	1498.24	1374.59	922.938	1214.9	1449.33	1704	1442.12	1164.88	1885.58	1927.04
ENSRNOG00000047816	Ccs	1	220075247	220096404	21158	-	protein_coding	844.178	802.201	886.156	0.136335	-0.136335	1.17407	0.0669769	0.831259	802.698	785.621	746.646	792.928	883.11	876.875	905.414	771.769	949.399	927.32
ENSRNOG00000053239	Clmp	8	44847157	44975457	128301	+	protein_coding	609.36	693.501	525.218	-0.284807	0.284807	1.17385	0.0670109	0.831259	442.967	1103.44	697.907	643.058	580.131	540.014	491.607	550.162	491.98	552.325
ENSRNOG00000015018	Pdia3	3	113376983	113400707	23725	+	protein_coding	7418.14	7158.6	7677.68	0.0983286	-0.0983286	1.17351	0.0670636	0.831259	7194.62	7289.09	6910.63	6585.77	7812.89	7495.93	7652.61	7788.99	8007.89	7442.97
ENSRNOG00000000987	Ptcd1	12	11215886	11233633	17748	+	protein_coding	560.327	525.045	595.61	0.168336	-0.168336	1.1727	0.0671897	0.831259	543.424	466.804	484.283	550.585	580.131	595.985	562.642	515.476	655.634	648.311
ENSRNOG00000000408	Gopc	20	33471351	33521311	49961	-	protein_coding	908.72	957.944	859.497	-0.147031	0.147031	1.17232	0.0672483	0.831259	901.242	882.954	1100.27	1032.08	873.176	894.496	824.231	893.171	868.08	817.506
ENSRNOG00000002841	Cdc42bpa	13	98231326	98447762	216437	+	protein_coding	3705.83	3895.47	3516.18	-0.140059	0.140059	1.17202	0.0672944	0.831259	3727.43	3819.84	4359.59	4084.75	3485.75	3357.21	3630.68	3870.41	3483.5	3239.11
ENSRNOG00000017963	Zfp874b	1	37878516	37886675	8160	-	protein_coding	153.957	141.683	166.231	0.200352	-0.200352	1.17162	0.0673562	0.831259	157.861	124.15	134.811	129.675	161.92	192.788	166.876	158.979	163.654	148.859
ENSRNOG00000010152	RGD1306233	3	7047603	7051953	4351	-	protein_coding	239.267	176.354	302.18	0.306619	-0.306619	1.16969	0.0676567	0.831259	248.75	100.313	81.9237	209.393	241.39	439.474	152.218	155.125	465.551	298.532
ENSRNOG00000025143	Icam2	10	94569890	94576512	6623	-	protein_coding	20.4442	14.2055	26.6829	0.294136	-0.294136	1.16881	0.0677945	0.831259	21.0481	3.9728	6.22205	15.9436	23.841	44.5693	16.9131	19.2701	27.4452	25.2166
ENSRNOG00000043185	Cntnap5c	13	6679368	7537275	857908	+	protein_coding	25.4762	33.4178	17.5347	-0.291229	0.291229	1.16853	0.0678369	0.831259	22.0048	34.762	54.9615	41.4533	13.9072	20.7299	14.658	28.9052	19.3133	4.06719
ENSRNOG00000033733	Ccdc81	1	154064256	154111725	47470	-	protein_coding	82.7942	54.4022	111.186	0.280019	-0.280019	1.16851	0.0678414	0.831259	84.1924	25.8232	22.8142	77.5921	61.5892	211.445	37.2088	39.5038	167.72	100.053
ENSRNOG00000001223	Pttg1ip	20	11746370	11764233	17864	-	protein_coding	4614.9	4186.54	5043.25	0.226816	-0.226816	1.16771	0.0679656	0.831259	4214.4	4734.58	3109.99	3946.57	4927.14	4707.76	5599.36	4077.56	5187.13	5644.45
ENSRNOG00000033608	Cd276	8	63318019	63350269	32251	-	protein_coding	994.113	938.805	1049.42	0.150144	-0.150144	1.16693	0.0680878	0.831259	910.809	1062.72	890.791	864.143	965.56	947.357	1196.32	1009.76	1054.1	1039.58
ENSRNOG00000005190	Nipal2	7	73339706	73450262	110557	-	protein_coding	166.249	152.501	179.997	0.208653	-0.208653	1.16692	0.0680895	0.831259	156.904	164.871	126.515	141.367	172.847	173.095	190.554	148.38	182.968	204.987
ENSRNOG00000016640	Dner	9	91965866	92291220	325355	-	protein_coding	2371.87	2640.94	2102.8	-0.257599	0.257599	1.16659	0.068142	0.831259	2385.13	2512.79	3482.28	2622.19	2202.31	2106.16	1813.08	2848.13	2133.61	1613.05
ENSRNOG00000003121	Rtn4rl1	10	62035866	62109078	73213	+	protein_coding	1446.97	1601.59	1292.36	-0.248459	0.248459	1.16576	0.0682717	0.831259	1355.69	1432.19	1914.32	1910.04	1395.69	1386.83	987.724	1660.12	1261.46	1165.66
ENSRNOG00000060193	Prr29	10	94566928	94569366	2439	+	protein_coding	32.7461	21.7365	43.7557	0.282076	-0.282076	1.16543	0.0683241	0.831259	32.5289	9.93199	6.22205	21.2581	38.7416	79.8101	19.1682	25.0512	54.8903	39.8585
ENSRNOG00000033740	Lurap1l	5	98469047	98515125	46079	+	protein_coding	119.501	134.639	104.362	-0.272434	0.272434	1.16469	0.0684397	0.831259	97.5867	117.198	171.106	155.184	132.119	121.27	76.6727	118.511	115.88	89.4783
ENSRNOG00000037476	Galnt9	12	52106506	52187164	80659	-	protein_coding	1195.68	1417.87	973.481	-0.309239	0.309239	1.16408	0.0685354	0.831259	1422.66	1356.71	2184.98	1232.97	892.05	1246.9	694.564	1358.54	1013.44	553.952
ENSRNOG00000005908	Dmtf1	4	21862313	21902762	40450	+	protein_coding	815.688	859.651	771.724	-0.146021	0.146021	1.16393	0.0685606	0.831259	823.746	893.879	881.458	949.175	749.998	775.299	709.222	854.631	777.613	741.856
ENSRNOG00000031778	Mef2d	2	187512164	187538026	25863	+	protein_coding	1231.7	1303.55	1159.84	-0.157184	0.157184	1.16384	0.0685743	0.831259	1270.54	1264.34	1534.77	1312.69	1135.43	1193.01	1187.3	1254.49	1086.62	1077.81
ENSRNOG00000028083	Tmem35b	5	145188323	145191953	3631	+	protein_coding	252.962	221.08	284.845	0.272243	-0.272243	1.16379	0.0685821	0.831259	274.582	156.925	171.106	214.707	288.079	339.97	239.038	243.767	298.847	302.599
ENSRNOG00000032948	Tyk2	8	22124560	22150005	25446	-	protein_coding	462.985	437.863	488.108	0.146595	-0.146595	1.16363	0.0686071	0.831259	492.717	389.334	436.581	432.603	438.078	502.7	519.796	434.542	484.864	498.638
ENSRNOG00000020425	Stim1	1	167373678	167533420	159743	+	protein_coding	1908.38	1837.96	1978.81	0.103025	-0.103025	1.16355	0.0686196	0.831259	1952.69	1895.02	1756.69	1856.9	1728.47	2011.84	1976.58	1876.91	2128.52	1900.19
ENSRNOG00000031743	Gbp2	2	248276709	248293784	17076	+	protein_coding	1110.11	879.859	1340.36	0.311883	-0.311883	1.16216	0.0688406	0.831259	1107.9	608.831	514.356	1088.42	1079.8	1585.84	828.741	833.434	2251.52	1202.26
ENSRNOG00000017297	Cab39	9	92834357	92895778	61422	+	protein_coding	3548.86	3760.82	3336.91	-0.160311	0.160311	1.16089	0.0690414	0.831259	3455.72	3677.82	4249.66	4060.3	3360.59	3301.24	3423.21	3751.9	3261.91	2946.28
ENSRNOG00000019718	Galnt15	16	8128689	8177841	49153	+	protein_coding	82.0707	67.2652	96.8763	0.307285	-0.307285	1.16024	0.0691451	0.831259	81.3222	59.5919	62.2205	46.7679	86.4236	87.0656	84.5654	51.0659	129.094	132.591
ENSRNOG00000028733	Prkar1b	12	17614632	17712373	97742	+	protein_coding	2928.15	3253.34	2602.95	-0.254039	0.254039	1.16018	0.0691541	0.831259	2954.39	2839.56	4120.04	3570.3	2782.44	2619.22	2108.5	3512.95	2671.33	2102.74
ENSRNOG00000059862	Avpr2	X	156889410	156891213	1804	-	protein_coding	15.3343	19.5224	11.1462	-0.302515	0.302515	1.15999	0.0691841	0.831259	16.2644	17.8776	35.2583	21.2581	6.95362	12.4379	9.02031	16.3796	8.1319	9.76127
ENSRNOG00000003241	Gabrg2	10	27092827	27179900	87074	-	protein_coding	1665.91	1815.7	1516.12	-0.221663	0.221663	1.15998	0.0691855	0.831259	1980.44	1586.14	2012.83	1889.85	1609.27	1948.61	1495.12	1601.35	1229.95	1305.57
ENSRNOG00000020845	Tyrobp	1	88875375	88879303	3929	+	protein_coding	1.83923	0.198675	3.47979	0.138516	-0.138516	1.15985	0.0692063	0.831259	0	0	0	0	0.993374	1.0365	5.6377	0.963507	0	9.76127
ENSRNOG00000014571	Dbndd2	3	160935709	160938467	2759	+	protein_coding	659.773	709.726	609.82	-0.194535	0.194535	1.15981	0.0692131	0.831259	810.352	538.314	763.239	779.11	657.614	645.737	581.81	583.885	596.678	640.99
ENSRNOG00000021478	Tpd52l1	1	28454966	28576553	121588	+	protein_coding	124.321	140.994	107.647	-0.280371	0.280371	1.15938	0.0692814	0.831259	131.072	131.102	195.995	143.492	103.311	114.014	96.9684	127.183	126.044	74.0229
ENSRNOG00000023473	AABR07026112.1	16	64766903	64784433	17531	-	protein_coding	151.386	133.18	169.593	0.264697	-0.264697	1.15918	0.0693134	0.831259	152.12	139.048	121.33	92.4728	160.927	156.511	214.232	169.577	127.061	180.583
ENSRNOG00000054063	Naa80	8	116336441	116339690	3250	+	protein_coding	1108.68	1040	1177.37	0.164987	-0.164987	1.15841	0.0694366	0.831259	1041.88	1018.03	964.418	974.685	1200.99	1143.25	1332.75	1003.01	1173.03	1234.8
ENSRNOG00000004361	Parp10	7	117291877	117300662	8786	-	protein_coding	388.16	335.11	441.211	0.282144	-0.282144	1.15811	0.0694848	0.831259	362.601	376.422	204.291	335.878	396.356	402.16	460.036	293.87	524.507	525.482
ENSRNOG00000007520	Zcchc3	3	147878936	147880138	1203	-	protein_coding	169.558	154.024	185.091	0.224961	-0.224961	1.15799	0.0695046	0.831259	175.082	152.953	128.589	145.618	167.88	184.496	181.534	142.599	193.133	223.696
ENSRNOG00000032437	Pard3	19	60017746	60580651	562906	+	protein_coding	856.42	797.556	915.284	0.179864	-0.179864	1.15749	0.0695846	0.831259	918.463	895.866	706.203	714.273	752.978	951.503	921.2	780.441	987.009	936.268
ENSRNOG00000013304	Arg1	1	21525421	21537863	12443	+	protein_coding	9.79308	13.0829	6.50328	-0.280146	0.280146	1.1569	0.0696786	0.831259	6.69712	23.8368	11.4071	9.56615	13.9072	8.29196	6.76524	11.5621	1.01649	4.88063
ENSRNOG00000018106	Neu3	1	164803574	164814651	11078	-	protein_coding	118.634	99.5203	137.748	0.299016	-0.299016	1.15634	0.0697681	0.831259	87.0626	120.177	73.6276	78.6551	138.079	106.759	156.728	90.5697	148.407	186.278
ENSRNOG00000022877	Poldip3	7	123992167	124020574	28408	-	protein_coding	1875.71	1828.22	1923.2	0.0711072	-0.0711072	1.15533	0.0699312	0.831259	1856.06	1868.21	1788.84	1764.42	1863.57	1976.6	1947.26	1954.96	1882.53	1854.64
ENSRNOG00000056703	Atrx	X	76820329	76979115	158787	-	protein_coding	3170.19	3300.93	3039.46	-0.11505	0.11505	1.15516	0.069959	0.831259	3243.32	3385.82	3255.17	3621.32	2999	3081.5	3121.03	3160.3	3060.64	2773.83
ENSRNOG00000001629	Get1	11	36497509	36511535	14027	+	protein_coding	2254.73	2189.83	2319.62	0.0808446	-0.0808446	1.15485	0.0700088	0.831259	2212.92	2122.47	2116.54	2205.53	2291.71	2266.82	2469.31	2322.05	2309.46	2230.45
ENSRNOG00000004542	Ttc8	6	122920317	122974522	54206	+	protein_coding	464.153	416.126	512.18	0.24282	-0.24282	1.15381	0.0701758	0.831259	482.193	379.402	324.584	431.54	462.912	638.481	437.485	408.527	591.596	484.81
ENSRNOG00000029131	AABR07024637.1	16	9772688	9847444	74757	+	protein_coding	142.553	93.514	191.593	0.276147	-0.276147	1.15359	0.0702116	0.831259	161.688	39.728	29.0362	116.92	120.198	338.934	66.5248	76.117	275.468	200.919
ENSRNOG00000007923	Cgref1	6	26797126	26809129	12004	+	protein_coding	290.222	339.571	240.874	-0.302486	0.302486	1.15273	0.0703507	0.831259	288.933	256.245	490.505	358.199	303.973	213.518	155.6	387.33	263.27	184.651
ENSRNOG00000047506	LOC100362980	7	122160171	122164564	4394	+	protein_coding	316.25	289.847	342.653	0.209608	-0.209608	1.15266	0.0703617	0.831259	269.798	305.905	227.105	299.74	346.688	386.613	324.731	289.052	359.836	353.033
ENSRNOG00000027091	Kctd18	9	64852289	64916652	64364	-	protein_coding	923.227	855.898	990.555	0.188608	-0.188608	1.15255	0.0703809	0.831259	895.501	945.526	689.611	782.299	966.553	913.152	1123.03	895.098	998.19	1023.31
ENSRNOG00000000604	Hdac2	20	43084870	43108198	23329	-	protein_coding	1610.98	1688.87	1533.09	-0.133407	0.133407	1.15242	0.0704013	0.831259	1858.93	1505.69	1766.03	1667.7	1646.02	1666.68	1526.69	1546.43	1542.01	1383.66
ENSRNOG00000060775	Lmo7	15	86243148	86457739	214592	+	protein_coding	572.321	660.052	484.59	-0.293609	0.293609	1.15118	0.0706029	0.831259	534.813	537.321	964.418	639.869	623.839	453.985	339.389	533.783	371.018	724.774
ENSRNOG00000021161	Fermt3	1	222254184	222272285	18102	-	protein_coding	36.1623	28.6141	43.7104	0.309936	-0.309936	1.1506	0.070697	0.831259	27.7452	33.7688	18.6662	35.0759	27.8145	34.2043	52.9943	22.1607	37.61	71.5826
ENSRNOG00000047312	Noxred1	6	111243228	111267734	24507	-	protein_coding	7.74823	5.64892	9.84754	0.299843	-0.299843	1.15058	0.0707005	0.831259	6.69712	2.9796	3.11103	8.50325	6.95362	10.365	6.76524	7.70806	12.1978	12.2016
ENSRNOG00000026211	Mri1	19	25360164	25366806	6643	-	protein_coding	501.102	474.09	528.114	0.145521	-0.145521	1.15017	0.0707672	0.831259	532.9	445.946	478.061	480.434	433.111	504.773	526.561	528.965	590.579	489.69
ENSRNOG00000022745	RGD1306502	2	62870871	62887048	16178	-	protein_coding	528.496	562.077	494.915	-0.168265	0.168265	1.1499	0.0708112	0.831259	544.381	543.28	609.761	613.297	499.667	488.189	466.801	591.593	463.518	464.474
ENSRNOG00000010919	Mbd4	4	147746186	147756294	10109	-	protein_coding	98.6627	84.392	112.933	0.287536	-0.287536	1.14964	0.0708539	0.831259	111.938	74.4899	59.1095	85.0325	91.3904	138.89	96.9684	73.2265	135.193	120.389
ENSRNOG00000046426	Ankrd66	9	20004280	20013950	9671	+	protein_coding	81.0459	55.3838	106.708	0.285016	-0.285016	1.14847	0.0710442	0.831259	66.0145	29.796	17.6292	54.2082	109.271	154.438	49.6117	46.2483	122.995	160.247
ENSRNOG00000053961	Med9	10	46314375	46329373	14999	+	protein_coding	383.289	403.915	362.662	-0.144775	0.144775	1.14829	0.0710735	0.831259	375.039	387.348	450.062	417.722	389.403	334.788	350.665	405.636	361.869	360.353
ENSRNOG00000046262	3110082J24Rik	6	27643009	27643305	297	+	protein_coding	21.3963	17.4919	25.3006	0.305272	-0.305272	1.14815	0.0710964	0.831259	17.2212	11.9184	15.5551	15.9436	26.8211	19.6934	33.8262	26.0147	23.3792	23.5897
ENSRNOG00000020014	Myh14	1	100608966	100671074	62109	-	protein_coding	2355.08	2105.17	2604.99	0.246536	-0.246536	1.14793	0.0711323	0.831259	2293.29	2320.11	1664.4	1736.79	2511.25	2226.39	2932.73	2024.33	2647.95	3193.56
ENSRNOG00000000850	Apom	20	5120474	5123073	2600	-	protein_coding	17.4872	20.6204	14.3539	-0.306553	0.306553	1.14763	0.071182	0.831259	24.875	23.8368	16.5921	15.9436	21.8542	13.4744	21.4232	13.4891	11.1814	12.2016
ENSRNOG00000003829	Ap3s1	18	40732480	40797761	65282	+	protein_coding	695.672	737.895	653.449	-0.161796	0.161796	1.14746	0.0712101	0.831259	641.967	716.097	751.831	867.331	712.249	622.934	616.764	715.886	694.261	617.4
ENSRNOG00000052707	Cacna1a	19	25526751	25749550	222800	+	protein_coding	3765.78	4118.17	3413.39	-0.227255	0.227255	1.1472	0.0712531	0.831259	3880.51	3649.01	4966.24	4754.38	3340.72	3692	3077.05	4095.87	3418.45	2783.59
ENSRNOG00000006632	Rps6ka3	X	37469937	37575624	105688	+	protein_coding	1182.23	1241.18	1123.28	-0.136748	0.136748	1.14706	0.0712758	0.831259	1207.4	1251.43	1202.93	1413.67	1130.46	1233.43	1114.01	1153.32	1070.36	1045.27
ENSRNOG00000045649	Arrdc3	2	8732932	8743069	10138	+	protein_coding	207.912	190.9	224.923	0.206722	-0.206722	1.14671	0.0713337	0.831259	163.601	213.538	209.476	172.191	195.695	189.679	263.844	211.972	209.396	249.726
ENSRNOG00000018305	St8sia3	18	59748444	59755226	6783	+	protein_coding	712.382	836.859	587.906	-0.303425	0.303425	1.14653	0.0713627	0.831259	655.361	677.362	1171.82	1092.67	587.084	604.277	404.787	920.149	582.447	427.869
ENSRNOG00000002934	Atp1b1	13	82737159	82758004	20846	-	protein_coding	22923.9	25329.5	20518.2	-0.244789	0.244789	1.14648	0.0713705	0.831259	21947.4	22463.2	30620.8	28359.4	23256.9	21730.1	17147.6	27903.2	18939.2	16870.7
ENSRNOG00000018665	Bud13	8	50573026	50588858	15833	+	protein_coding	239.396	221.245	257.547	0.194703	-0.194703	1.14643	0.0713782	0.831259	252.577	198.64	194.958	229.588	230.463	267.416	254.824	207.154	278.517	279.823
ENSRNOG00000002565	Taf1	X	71412289	71485085	72797	+	processed_transcript	1705.93	1761.36	1650.51	-0.0915471	0.0915471	1.14616	0.0714225	0.831259	1669.5	1726.18	1869.73	1746.35	1795.03	1625.22	1603.36	1760.33	1678.22	1585.39
ENSRNOG00000012287	Slc35e1	16	19051965	19062515	10551	+	protein_coding	472.445	504.873	440.016	-0.180173	0.180173	1.14542	0.0715453	0.831259	461.145	592.94	544.43	455.987	469.866	461.24	489.352	394.074	397.446	457.966
ENSRNOG00000005589	Dhrs7	6	95522577	95541393	18817	-	protein_coding	971.097	873.856	1068.34	0.237573	-0.237573	1.14537	0.0715541	0.831259	865.842	904.804	643.982	815.249	1139.4	1120.45	1138.81	856.558	1007.34	1218.53
ENSRNOG00000059801	Lima1	7	141428063	141528397	100335	-	protein_coding	1534.8	1391.56	1678.05	0.226683	-0.226683	1.14516	0.0715886	0.831259	1713.51	1241.5	1224.71	1118.18	1659.93	1565.11	1517.67	1588.82	2017.73	1700.9
ENSRNOG00000030055	Vamp3	5	168126157	168136666	10510	-	protein_coding	3015.63	2749.01	3282.26	0.218305	-0.218305	1.14515	0.0715896	0.831259	3023.27	2765.07	2117.57	2370.28	3468.86	3373.79	3426.59	2796.1	3297.48	3517.31
ENSRNOG00000013387	Tpcn2	1	218419184	218448877	29694	-	protein_coding	339.464	306.775	372.153	0.231552	-0.231552	1.1447	0.0716646	0.831259	351.121	323.783	256.141	271.041	331.787	440.511	314.583	288.089	407.611	409.973
ENSRNOG00000031061	LOC306079	15	62520953	62532175	11223	+	protein_coding	19.2636	15.8562	22.671	0.303594	-0.303594	1.14462	0.071677	0.831259	14.351	21.8504	12.4441	12.7549	17.8807	22.8029	27.0609	21.1972	16.2638	26.03
ENSRNOG00000025317	Gpatch11	6	1410507	1423041	12535	+	protein_coding	1068.45	1115.23	1021.67	-0.120434	0.120434	1.14425	0.0717381	0.831259	1020.83	1078.61	1209.15	1209.59	1057.94	1032.35	992.234	1071.42	972.778	1039.58
ENSRNOG00000004027	Aldh9a1	13	85580828	85597493	16666	+	protein_coding	1428.24	1312.09	1544.39	0.205312	-0.205312	1.14417	0.0717508	0.831259	1302.11	1462.98	1106.49	1151.13	1537.74	1331.9	1740.92	1346.02	1582.67	1720.42
ENSRNOG00000007447	Pla2g4b	3	111825162	111834210	9049	+	protein_coding	155.161	144.474	165.848	0.180391	-0.180391	1.14408	0.0717655	0.831259	127.245	149.973	150.366	132.863	161.92	177.241	149.963	161.869	179.918	160.247
ENSRNOG00000004280	Tcn2	14	84174138	84189266	15129	-	protein_coding	2192.88	1861.78	2523.97	0.291499	-0.291499	1.14327	0.0719005	0.831259	2138.3	2205.9	1052.56	1476.38	2435.75	2539.41	2568.53	1700.59	2912.24	2899.1
ENSRNOG00000016829	Isoc2b	1	72524569	72545329	20761	+	protein_coding	160.114	139.698	180.529	0.271734	-0.271734	1.14219	0.0720798	0.831259	156.904	145.007	98.5158	122.234	175.827	199.007	169.131	122.365	218.545	193.598
ENSRNOG00000004362	Rps6ka5	6	124557913	124735778	177866	-	protein_coding	664.628	584.48	744.777	0.264727	-0.264727	1.14209	0.0720956	0.831259	616.135	501.566	451.099	647.31	706.289	928.7	543.474	574.25	839.618	837.842
ENSRNOG00000014366	Shc3	17	13670520	13791043	120524	+	protein_coding	1891.24	1987.92	1794.55	-0.140016	0.140016	1.14199	0.0721123	0.831259	2170.82	1958.59	2015.95	2013.14	1781.12	1891.6	1798.42	1975.19	1731.08	1576.44
ENSRNOG00000014161	Rbm15b	8	115618555	115621394	2840	-	protein_coding	685.389	724.828	645.95	-0.155647	0.155647	1.14198	0.072114	0.831259	743.381	745.893	818.2	674.945	641.72	592.875	702.457	697.579	641.403	595.437
ENSRNOG00000047108	AC097845.1	2	210745897	210749991	4095	-	protein_coding	23.1371	17.4932	28.781	0.304972	-0.304972	1.14166	0.0721677	0.831259	22.0048	8.93879	5.18504	25.5097	25.8277	29.0219	25.9334	24.0877	31.5111	33.351
ENSRNOG00000030633	Lmf2	7	130322020	130326470	4451	-	protein_coding	754.451	703.036	805.867	0.178593	-0.178593	1.14141	0.0722081	0.831259	751.991	719.076	630.501	607.982	805.627	777.372	790.405	695.652	895.525	870.38
ENSRNOG00000042114	Erich1	16	80601973	80667781	65809	+	protein_coding	268.658	287.969	249.347	-0.185995	0.185995	1.14123	0.0722389	0.831259	236.313	273.13	303.844	299.74	326.82	221.81	241.293	272.672	273.435	237.524
ENSRNOG00000057059	AABR07018857.1	15	76788915	76789298	384	-	protein_coding	128.586	143.243	113.929	-0.25678	0.25678	1.14117	0.072248	0.831259	127.245	152.953	175.254	159.436	101.324	119.197	118.392	139.709	95.5498	96.7992
ENSRNOG00000045920	Mcu	20	29038480	29199224	160745	-	protein_coding	700.897	732.481	669.312	-0.125019	0.125019	1.14105	0.0722681	0.831259	677.366	750.859	751.831	778.047	704.302	691.342	673.141	729.375	643.436	609.266
ENSRNOG00000023643	Mmp17	12	30702571	30728655	26085	-	protein_coding	786.786	861.489	712.083	-0.229529	0.229529	1.1407	0.0723261	0.831259	990.218	762.777	890.791	922.602	741.057	915.225	692.309	779.477	608.876	564.527
ENSRNOG00000006327	Rcc2	5	159220979	159234320	13342	+	protein_coding	1445.12	1357.84	1532.41	0.161464	-0.161464	1.14055	0.0723516	0.831259	1497.29	1263.35	1265.15	1227.66	1535.76	1605.53	1571.79	1355.65	1452.56	1676.5
ENSRNOG00000007901	Tmed10	6	109169741	109205004	35264	-	protein_coding	2875.9	2692.69	3059.11	0.169032	-0.169032	1.13986	0.0724666	0.831259	2679.81	2696.54	2395.49	2469.13	3222.51	2969.56	3091.71	2723.83	3036.25	3474.2
ENSRNOG00000026110	Scml4	20	47596575	47689245	92671	+	protein_coding	42.2259	50.0564	34.3954	-0.305344	0.305344	1.13978	0.0724807	0.831259	45.9231	48.6668	47.7024	56.334	51.6555	54.9343	16.9131	46.2483	29.4781	24.4032
ENSRNOG00000058243	Rfx8	9	46414564	46475040	60477	-	protein_coding	81.8999	62.9432	100.857	0.306627	-0.306627	1.13961	0.0725089	0.831259	88.9761	54.626	33.1843	58.4598	79.4699	157.547	60.8871	52.0294	144.341	89.4783
ENSRNOG00000056216	Casp7	1	277190964	277242774	51811	+	protein_coding	184.48	163.966	204.995	0.252425	-0.252425	1.13954	0.072521	0.831259	169.342	175.796	142.07	119.045	213.575	165.839	242.421	184.03	207.363	225.323
ENSRNOG00000009536	Pgp	10	13836128	13838765	2638	+	protein_coding	1403.54	1489.15	1317.93	-0.163028	0.163028	1.13937	0.0725493	0.831259	1521.2	1440.14	1640.55	1561.41	1282.45	1420	1224.51	1445.26	1361.08	1138.81
ENSRNOG00000019193	Stx1b	1	199251844	199270627	18784	-	protein_coding	5168.2	5673.73	4662.68	-0.233668	0.233668	1.13844	0.0727051	0.831259	5382.57	4957.06	7359.65	5717.37	4951.97	4979.32	4090.71	6017.1	4096.44	4129.83
ENSRNOG00000006384	Ddx58	5	56500734	56536772	36039	-	protein_coding	544.527	445.998	643.056	0.304094	-0.304094	1.13825	0.0727365	0.831259	518.549	419.13	216.735	451.735	623.839	741.094	527.688	382.512	841.651	722.334
ENSRNOG00000002470	Ifi47	10	34277993	34285623	7631	+	protein_coding	32.2319	21.1198	43.3439	0.272628	-0.272628	1.13785	0.0728029	0.831259	36.3558	12.9116	7.25906	21.2581	27.8145	69.4452	19.1682	14.4526	80.3025	33.351
ENSRNOG00000048747	Cdk5rap3	10	84780608	84789832	9225	-	protein_coding	889.359	833.146	945.572	0.167938	-0.167938	1.13775	0.0728206	0.831259	840.967	843.226	785.016	756.789	939.732	972.233	878.353	796.82	1057.15	1023.31
ENSRNOG00000058156	Zdhhc18	5	151831527	151856256	24730	-	protein_coding	230.673	248.364	212.983	-0.197264	0.197264	1.13744	0.0728711	0.831259	214.308	281.075	275.844	254.035	216.556	229.065	219.87	234.132	201.264	180.583
ENSRNOG00000018859	Pik3ip1	14	83560541	83572473	11933	+	protein_coding	897.006	815.568	978.444	0.221958	-0.221958	1.13744	0.0728717	0.831259	848.621	890.9	596.28	890.715	851.322	1056.19	1118.52	759.243	950.415	1007.85
ENSRNOG00000016460	Clu	15	42640146	42665857	25712	+	protein_coding	28489	24305.5	32672.6	0.28803	-0.28803	1.13689	0.0729644	0.831259	25073.1	23802	14782.6	21182.7	36687.3	31605.9	31161.8	24508.7	32316.2	43770.3
ENSRNOG00000047261	AABR07031445.1	18	14756684	14964991	208308	+	protein_coding	50.3106	44.3416	56.2795	0.259718	-0.259718	1.13662	0.0730096	0.831259	53.577	44.694	47.7024	34.013	41.7217	43.5328	63.1422	57.8104	64.0387	52.8735
ENSRNOG00000002338	Dgke	10	76386471	76407989	21519	-	protein_coding	635.262	687.393	583.131	-0.206196	0.206196	1.13606	0.0731042	0.831259	620.919	624.722	817.163	764.229	609.932	588.729	532.198	723.594	536.705	534.429
ENSRNOG00000052802	Aldoa	1	198228387	198233588	5202	-	protein_coding	15927.1	16462.4	15391.7	-0.0945961	0.0945961	1.13595	0.0731229	0.831259	16223.3	15682.6	17599.1	16279.5	16527.8	14304.7	15265.8	16570.4	15054.2	15763.6
ENSRNOG00000057227	LOC100363372	X	1031035	1076850	45816	-	protein_coding	127.435	135.695	119.175	-0.17307	0.17307	1.13552	0.073194	0.831259	137.769	124.15	138.959	143.492	134.106	123.343	126.284	114.657	116.896	114.695
ENSRNOG00000008605	Ost4	6	26836216	26837440	1225	+	protein_coding	1205.96	1161.09	1250.83	0.104482	-0.104482	1.13503	0.0732775	0.831259	1071.54	1275.27	1135.52	1147.94	1175.16	1202.33	1233.53	1235.22	1317.37	1265.71
ENSRNOG00000016619	Use1	16	19762938	19765782	2845	+	protein_coding	612.288	581.69	642.885	0.1379	-0.1379	1.13486	0.0733067	0.831259	549.164	600.885	595.243	590.976	572.184	592.875	674.268	579.068	639.37	728.841
ENSRNOG00000053160	AABR07071659.2	8	126082151	126083088	938	-	lincRNA	9.0409	11.6304	6.45142	-0.293625	0.293625	1.13468	0.0733367	0.831259	4.78366	13.9048	17.6292	14.8807	6.95362	5.18248	5.6377	5.78104	9.14838	6.50751
ENSRNOG00000042905	RT1-T24-4	20	3189473	3197457	7985	+	protein_coding	60.3751	46.7198	74.0304	0.306212	-0.306212	1.13455	0.0733584	0.831259	54.5337	33.7688	27.9992	46.7679	70.5296	120.233	56.377	33.7227	71.1541	88.6648
ENSRNOG00000020723	Pten	1	251421596	251487832	66237	+	protein_coding	1520.16	1605.92	1434.4	-0.15254	0.15254	1.13384	0.0734792	0.831259	1440.84	1611.96	1724.55	1730.41	1521.85	1364.03	1587.58	1572.44	1385.47	1262.46
ENSRNOG00000009118	Pou2f3	8	47410220	47494982	84763	-	protein_coding	6.76571	4.84103	8.69038	0.292173	-0.292173	1.1334	0.073553	0.831259	4.78366	3.9728	3.11103	6.37744	5.96025	9.32846	10.1479	7.70806	4.06595	12.2016
ENSRNOG00000002860	Ccdc181	13	82574966	82588640	13675	+	protein_coding	1663.49	1476.93	1850.05	0.253746	-0.253746	1.13275	0.0736631	0.831259	1649.41	1262.36	1068.12	1464.68	1940.06	2014.95	1632.68	1450.08	2166.13	1986.42
ENSRNOG00000009008	Rab39a	8	58272098	58293102	21005	-	protein_coding	637.982	684.355	591.609	-0.187576	0.187576	1.13208	0.0737777	0.831259	619.962	643.593	741.461	747.223	669.534	588.729	549.112	744.791	517.392	558.019
ENSRNOG00000018111	Slc12a5	3	161425988	161462879	36892	+	protein_coding	2590.04	2961.21	2218.86	-0.284938	0.284938	1.13168	0.0738454	0.831259	3495.9	2555.5	3967.6	2915.55	1871.52	2725.98	1877.35	2735.4	2223.06	1532.52
ENSRNOG00000023521	Map3k10	1	84473071	84491466	18396	-	protein_coding	2636.9	2886.9	2386.89	-0.228564	0.228564	1.13139	0.0738939	0.831259	2609.01	2786.92	3413.83	3344.97	2279.79	2404.67	2079.18	2917.5	2572.73	1960.39
ENSRNOG00000018391	Cdk2ap2	1	219345918	219347728	1811	+	protein_coding	679.903	633.583	726.222	0.178785	-0.178785	1.1313	0.073909	0.831259	632.4	662.464	569.318	583.535	720.196	688.233	705.84	611.827	789.811	835.402
ENSRNOG00000004535	Kcng3	6	6794808	6842758	47951	-	protein_coding	7.48597	9.53446	5.43748	-0.294302	0.294302	1.13097	0.0739659	0.831259	8.61059	4.966	11.4071	12.7549	9.93374	5.18248	6.76524	3.85403	8.1319	3.25376
ENSRNOG00000059859	AC106663.4	14	86735684	86735736	53	-	miRNA	106.63	115.609	97.6516	-0.211992	0.211992	1.13061	0.0740273	0.831259	111.938	109.252	138.959	111.605	106.291	104.686	93.5858	109.84	99.6157	80.5305
ENSRNOG00000048109	LOC100365839	11	79547699	79548560	862	+	protein_coding	64.1537	56.6931	71.6142	0.258218	-0.258218	1.13058	0.0740314	0.831259	48.7933	57.6056	54.9615	59.5227	62.5826	47.6788	84.5654	71.2995	85.3849	69.1423
ENSRNOG00000005193	Pfas	10	55571118	55589978	18861	-	protein_coding	1557.07	1472.87	1641.27	0.146558	-0.146558	1.13034	0.0740734	0.831259	1527.9	1442.13	1487.07	1315.88	1591.39	1553.71	1834.51	1522.34	1501.35	1794.45
ENSRNOG00000030319	Morn2	6	2969333	2974418	5086	+	protein_coding	93.6887	76.1234	111.254	0.304201	-0.304201	1.12987	0.074154	0.831259	99.5001	49.66	42.5174	63.7744	125.165	126.452	96.9684	84.7886	126.044	122.016
ENSRNOG00000005971	Gpr176	3	110042853	110140756	97904	-	protein_coding	201.806	238.595	165.016	-0.302942	0.302942	1.12982	0.0741615	0.831259	233.443	186.721	253.03	186.009	333.774	171.022	113.881	145.49	106.731	287.957
ENSRNOG00000015997	Ccdc106	1	72331491	72335855	4365	-	protein_coding	418.912	442.599	395.225	-0.152501	0.152501	1.12964	0.0741919	0.831259	492.717	411.184	469.765	424.1	415.23	417.708	350.665	431.651	403.545	372.555
ENSRNOG00000011980	Lrrc7	2	264910594	265300868	390275	-	protein_coding	1015.49	1157.08	873.912	-0.281737	0.281737	1.12961	0.0741976	0.831259	1226.53	960.424	1495.37	1307.37	795.693	1097.65	704.712	1076.24	899.591	591.37
ENSRNOG00000012122	Clvs2	1	25173242	25296927	123686	+	protein_coding	309.084	349.577	268.59	-0.274368	0.274368	1.1296	0.0741994	0.831259	277.452	313.851	432.433	440.043	284.105	326.496	220.998	342.045	258.188	195.225
ENSRNOG00000047656	Gaa	10	108395860	108413059	17200	+	protein_coding	6709.11	6413.58	7004.63	0.121941	-0.121941	1.12913	0.0742795	0.831259	6052.29	6831.22	6335.09	6453.97	6395.34	6014.78	7403.42	7445.98	7086.95	7072.04
ENSRNOG00000004282	Arl4a	6	59948577	59950586	2010	-	protein_coding	582.602	499.175	666.028	0.284494	-0.284494	1.12896	0.0743087	0.831259	576.909	485.674	347.398	427.288	658.607	830.233	518.668	452.848	854.866	673.527
ENSRNOG00000000540	Btbd9	20	8901931	9249820	347890	-	protein_coding	583.158	605.735	560.581	-0.109433	0.109433	1.12894	0.0743123	0.831259	620.919	599.892	632.575	594.165	581.124	541.051	570.535	600.265	571.266	519.788
ENSRNOG00000001060	Snrnp35	12	37531095	37538403	7309	-	protein_coding	369.486	350.762	388.209	0.139363	-0.139363	1.12873	0.0743482	0.831259	340.597	354.572	310.066	373.08	375.495	363.81	383.363	369.987	414.727	409.16
ENSRNOG00000002579	Parm1	14	17969219	18076907	107689	-	protein_coding	821.998	926.701	717.295	-0.270801	0.270801	1.12841	0.0744037	0.831259	997.871	832.301	1103.38	1052.28	647.68	957.722	554.749	817.054	721.706	535.243
ENSRNOG00000026503	Xrra1	1	164849974	164914499	64526	+	protein_coding	24.9862	17.6369	32.3354	0.288484	-0.288484	1.12783	0.0745017	0.831259	24.875	8.93879	6.22205	22.321	25.8277	49.7518	16.9131	17.3431	46.7584	30.9107
ENSRNOG00000060853	Iah1	6	43393113	43400328	7216	+	protein_coding	709.212	652.789	765.635	0.201085	-0.201085	1.12689	0.0746644	0.831259	739.554	679.348	541.319	537.83	765.892	714.145	845.654	685.053	779.646	803.678
ENSRNOG00000021966	Il17rd	16	2670618	2731808	61191	+	protein_coding	522.48	471.316	573.645	0.233083	-0.233083	1.12678	0.074683	0.831259	431.486	500.572	405.47	483.622	535.429	424.963	756.579	526.075	552.969	607.639
ENSRNOG00000021984	Rgs7	13	93095200	93307199	212000	-	protein_coding	891.829	960.392	823.266	-0.196493	0.196493	1.12621	0.0747813	0.831259	770.169	1000.15	1055.68	1004.45	971.52	836.452	873.843	976.033	732.887	697.117
ENSRNOG00000014791	Peg3	1	70222964	70237443	14480	+	protein_coding	10434.1	11305.8	9562.54	-0.208928	0.208928	1.12555	0.0748951	0.831259	11756.3	10413.7	13745.6	11293.4	9319.84	9908.9	9750.96	11594.8	8468.35	8089.65
ENSRNOG00000059480	Supt20h	2	143892567	143925633	33067	+	protein_coding	1066.45	1018.61	1114.29	0.123637	-0.123637	1.12484	0.0750165	0.831259	1127.03	987.24	934.345	1018.26	1026.16	1178.5	1072.29	1019.39	1181.16	1120.11
ENSRNOG00000014149	Npy1r	16	24779477	24788740	9264	-	protein_coding	324.388	388.873	259.902	-0.304913	0.304913	1.12476	0.0750301	0.831259	456.361	266.177	638.797	378.395	204.635	346.189	218.743	310.249	271.402	152.927
ENSRNOG00000022429	Minar2	18	54108493	54123049	14557	+	protein_coding	960.888	881.605	1040.17	0.20715	-0.20715	1.12429	0.0751122	0.831259	783.564	784.627	881.458	841.822	1116.55	859.255	962.918	1172.59	1164.89	1041.2
ENSRNOG00000019036	Ldhd	19	43826993	43848937	21945	-	protein_coding	149.814	132.704	166.924	0.256266	-0.256266	1.12377	0.0752015	0.831259	147.337	143.021	95.4048	130.737	147.019	161.693	165.748	120.438	168.737	218.002
ENSRNOG00000021248	Cdc25b	3	123731539	123741339	9801	+	protein_coding	210.422	228.974	191.87	-0.217133	0.217133	1.12258	0.075408	0.831259	207.611	215.524	276.881	240.217	204.635	182.423	190.554	243.767	179.918	162.688
ENSRNOG00000014508	Mgll	4	120671489	120771088	99600	+	protein_coding	969.433	1060.08	878.785	-0.226147	0.226147	1.12253	0.075417	0.831259	1135.64	1133.24	1271.37	1031.02	729.137	855.109	888.501	1026.13	845.717	778.461
ENSRNOG00000009453	Mob3b	5	50438576	50638136	199561	-	protein_coding	178.437	150.952	205.923	0.29104	-0.29104	1.1225	0.0754217	0.831259	157.861	134.082	96.4418	133.926	232.45	231.138	162.366	153.198	218.545	264.368
ENSRNOG00000004405	Pigr	13	47572219	47591699	19481	+	protein_coding	5.45788	3.02106	7.8947	0.232591	-0.232591	1.12245	0.0754307	0.831259	1.91346	0.993199	0	4.25162	7.94699	11.4014	3.38262	5.78104	13.2143	5.69407
ENSRNOG00000028047	Mecr	5	150001281	150027049	25769	+	protein_coding	305.298	320.884	289.713	-0.139037	0.139037	1.12236	0.0754474	0.831259	303.284	311.865	351.546	333.753	303.973	297.474	271.737	291.943	314.095	273.315
ENSRNOG00000036816	Wls	2	266315036	266432558	117523	+	protein_coding	3294.04	2873.87	3714.21	0.270403	-0.270403	1.12232	0.0754531	0.831259	3383.96	3112.69	1858.32	2239.54	3774.82	3779.06	3755.83	2774.9	4116.77	4144.47
ENSRNOG00000004680	Kif5c	3	35014538	35257407	242870	+	protein_coding	16411.9	18112.7	14711.1	-0.241558	0.241558	1.12231	0.0754551	0.831259	14594.9	16567.6	22337.2	21141.2	15922.8	13777.1	12614.9	19703.7	14349.7	13110.2
ENSRNOG00000011059	Ttbk2	3	112684152	112789289	105138	-	protein_coding	726.121	791.443	660.798	-0.220097	0.220097	1.12197	0.0755139	0.831259	732.857	694.246	950.937	906.659	672.514	687.196	598.723	806.455	665.799	545.818
ENSRNOG00000017130	Rhd	5	153197459	153232687	35229	+	protein_coding	112.386	79.2222	145.55	0.286491	-0.286491	1.12149	0.0755979	0.831259	115.765	27.8096	32.1473	104.165	116.225	230.102	69.9074	85.7521	209.396	132.591
ENSRNOG00000010241	Hspb11	5	126856705	126882909	26205	+	protein_coding	196.988	174.478	219.497	0.255341	-0.255341	1.12144	0.075607	0.831259	196.13	170.83	139.996	149.87	215.562	242.54	190.554	159.942	277.501	226.949
ENSRNOG00000029556	LOC304725	13	14376912	15395617	1018706	-	protein_coding	14.2591	17.0906	11.4276	-0.304405	0.304405	1.12141	0.0756127	0.831259	18.1779	15.8912	17.6292	14.8807	18.8741	10.365	12.4029	18.3066	7.11541	8.94783
ENSRNOG00000016038	Mgmt	1	209237233	209464190	226958	+	protein_coding	645.681	599.453	691.909	0.185512	-0.185512	1.1214	0.0756133	0.831259	630.486	602.872	593.169	494.251	676.488	556.598	713.732	689.871	758.299	741.043
ENSRNOG00000001061	Rilpl2	12	37544918	37556453	11536	+	protein_coding	1036.15	940.958	1131.34	0.223467	-0.223467	1.12136	0.0756201	0.831259	919.419	929.634	733.165	998.069	1124.5	1175.39	1012.53	881.609	1276.71	1310.45
ENSRNOG00000008595	Ttc12	8	53770681	53816447	45767	-	protein_coding	328.17	253.365	402.976	0.303403	-0.303403	1.12126	0.0756374	0.831259	355.904	179.769	116.145	290.173	324.833	597.021	224.38	229.315	550.936	413.227
ENSRNOG00000004330	Chrdl1	X	114554359	114658931	104573	-	protein_coding	868.21	730.808	1005.61	0.292948	-0.292948	1.12053	0.0757653	0.831259	971.083	726.029	436.581	645.184	875.163	1358.85	865.95	612.79	1033.77	1156.71
ENSRNOG00000003603	Arhgap44	10	51502894	51669297	166404	-	protein_coding	1901.32	2128.34	1674.3	-0.26156	0.26156	1.11986	0.0758819	0.831259	1712.55	1932.77	2568.67	2797.57	1630.13	1688.45	1465.8	2147.66	1749.37	1320.21
ENSRNOG00000028630	Ksr2	12	44536293	44911147	374855	-	protein_coding	283.394	312.213	254.574	-0.238542	0.238542	1.11923	0.0759928	0.831259	328.159	257.239	371.249	356.074	248.344	288.146	213.105	298.687	262.254	210.681
ENSRNOG00000008334	Crocc	5	159540421	159583049	42629	-	protein_coding	2131.8	1682.23	2581.36	0.304206	-0.304206	1.1189	0.0760499	0.831259	2264.58	1186.87	869.013	1821.82	2268.87	3918.99	1495.12	1563.77	3346.28	2582.67
ENSRNOG00000025151	Ildr2	13	84474319	84530031	55713	+	protein_coding	794.951	867.932	721.971	-0.222762	0.222762	1.11874	0.0760773	0.831259	651.535	839.253	1085.75	985.314	777.812	662.321	660.738	844.996	734.92	706.878
ENSRNOG00000000443	LOC103689965	20	4302347	4508214	205868	-	protein_coding	62.3671	48.7455	75.9888	0.303779	-0.303779	1.11837	0.0761424	0.831259	59.3174	55.6192	23.8512	55.2711	49.6687	119.197	37.2088	50.1024	98.5993	74.8364
ENSRNOG00000025060	Nanos1	1	282134981	282135772	792	+	protein_coding	46.8068	55.5604	38.0533	-0.302283	0.302283	1.11811	0.0761888	0.831259	57.4039	63.5647	63.2575	63.7744	29.8012	41.4598	25.9334	57.8104	40.6595	24.4032
ENSRNOG00000003888	Rgs13	13	60970247	61003744	33498	-	protein_coding	14.0723	17.0526	11.092	-0.304067	0.304067	1.1181	0.0761895	0.831259	26.7885	11.9184	17.6292	17.0065	11.9205	13.4744	9.02031	10.5986	10.1649	12.2016
ENSRNOG00000012872	Carnmt1	1	234677692	234704792	27101	-	protein_coding	178.658	188.91	168.405	-0.15475	0.15475	1.11793	0.07622	0.831259	176.995	203.606	187.699	178.568	197.681	158.584	172.513	162.833	178.902	169.195
ENSRNOG00000012759	Col19a1	9	30515089	30844199	329111	-	protein_coding	232.871	268.681	197.06	-0.289851	0.289851	1.11737	0.0763188	0.831259	211.438	194.667	410.656	306.117	220.529	177.241	160.111	281.344	165.687	200.919
ENSRNOG00000027232	Pcdhga11	18	30904498	30906924	2427	+	protein_coding	198.22	183.169	213.27	0.193336	-0.193336	1.11696	0.0763914	0.831259	204.741	186.721	180.44	140.304	203.642	208.336	218.743	232.205	189.067	218.002
ENSRNOG00000010729	Usp8	3	119173818	119222484	48667	+	protein_coding	2287.66	2194.45	2380.87	0.113295	-0.113295	1.1165	0.0764711	0.831259	2230.14	2201.92	2085.42	2102.43	2352.31	2211.88	2591.09	2398.17	2210.86	2492.38
ENSRNOG00000047620	Golph3l	2	197715761	197750115	34355	+	protein_coding	637.44	598.144	676.736	0.163904	-0.163904	1.1165	0.0764714	0.831259	558.731	595.919	507.097	650.499	678.475	696.525	695.692	588.703	710.525	692.237
ENSRNOG00000027502	Nmi	3	37458890	37480984	22095	-	protein_coding	179.959	154.834	205.084	0.280436	-0.280436	1.11647	0.0764765	0.831259	185.606	137.061	96.4418	158.373	196.688	231.138	175.896	142.599	252.089	223.696
ENSRNOG00000000421	Skiv2l	20	4519474	4530126	10653	-	protein_coding	1656.39	1589.03	1723.76	0.113599	-0.113599	1.11572	0.0766087	0.831259	1673.32	1527.54	1463.22	1639	1642.05	1665.65	1597.72	1678.43	1862.2	1814.78
ENSRNOG00000031855	Actr3b	4	5644260	5672708	28449	+	protein_coding	929.887	1037.08	822.692	-0.256212	0.256212	1.11562	0.0766269	0.831259	724.246	910.764	1238.19	1330.76	981.454	720.364	672.013	1026.13	841.651	853.297
ENSRNOG00000021872	Zfp213	10	12885533	12892446	6914	-	protein_coding	333.184	315.454	350.915	0.145425	-0.145425	1.11504	0.0767283	0.831259	318.592	318.817	335.991	286.985	316.886	324.423	364.195	318.921	355.77	391.264
ENSRNOG00000016847	Bace1	8	50139997	50162361	22365	+	protein_coding	1379.2	1463.32	1295.07	-0.162481	0.162481	1.11454	0.0768175	0.831259	1471.45	1392.47	1659.21	1550.78	1242.71	1324.64	1239.17	1479.95	1251.3	1180.3
ENSRNOG00000059270	AC119015.4	10	76363797	76364091	295	+	pseudogene	52.3908	42.0807	62.701	0.302933	-0.302933	1.11429	0.0768613	0.831259	39.226	46.6804	31.1103	45.705	47.682	65.2992	67.6524	22.1607	80.3025	78.0901
ENSRNOG00000015807	Pyroxd2	1	261961379	261986759	25381	-	protein_coding	450.178	376.977	523.38	0.294215	-0.294215	1.1139	0.0769304	0.831259	427.659	389.334	226.068	310.369	531.455	456.058	535.581	331.446	539.755	754.058
ENSRNOG00000003929	Pcdh19	X	104391607	104493757	102151	-	protein_coding	185.814	229.115	142.512	-0.301131	0.301131	1.1135	0.077002	0.831259	164.558	191.687	479.098	201.952	108.278	140.963	135.305	184.993	170.77	80.5305
ENSRNOG00000011675	Zfp40	1	62555188	62558033	2846	-	protein_coding	261.833	283.013	240.652	-0.203551	0.203551	1.11215	0.0772419	0.831259	272.669	256.245	354.657	289.11	242.383	214.555	262.717	274.599	223.627	227.763
ENSRNOG00000005726	Pclo	4	16454904	17058921	604018	-	protein_coding	3052.19	3475.92	2628.47	-0.279412	0.279412	1.11179	0.077305	0.831259	3220.36	2930.93	4645.8	4212.3	2370.19	2830.67	2178.41	3619.9	2608.31	1905.07
ENSRNOG00000055221	Acot1	6	107485249	107493798	8550	+	protein_coding	88.4629	71.6223	105.304	0.301651	-0.301651	1.1116	0.0773394	0.831259	67.928	88.3947	43.5544	49.9566	108.278	66.3357	160.111	104.059	85.3849	110.628
ENSRNOG00000001766	Tfrc	11	71397383	71419223	21841	-	protein_coding	4872.46	5276.46	4468.47	-0.20724	0.20724	1.11106	0.0774353	0.831259	5251.5	4118.8	5646.51	6033.05	5332.43	4757.51	3984.72	5457.3	3792.51	4350.27
ENSRNOG00000001847	Ccdc91	4	181874861	182043593	168733	+	protein_coding	442.216	422.778	461.655	0.120176	-0.120176	1.11069	0.0775012	0.831259	442.01	420.123	429.322	378.395	444.038	469.532	484.842	432.615	454.37	466.914
ENSRNOG00000003719	Atpaf2	10	46768539	46783889	15351	-	protein_coding	729.631	690.46	768.802	0.145039	-0.145039	1.11057	0.0775229	0.831259	680.236	773.702	598.354	643.058	756.951	735.912	819.721	739.01	760.332	789.036
ENSRNOG00000003743	Dars	13	45074072	45127815	53744	-	protein_coding	1931.65	1828.3	2035	0.144923	-0.144923	1.11038	0.0775575	0.831259	1883.81	1703.34	1650.92	1708.09	2195.36	2062.63	2053.25	1948.21	2047.21	2063.69
ENSRNOG00000016031	Bicd2	17	15673650	15718035	44386	-	protein_coding	2160.61	2255.94	2065.28	-0.122268	0.122268	1.11019	0.0775904	0.831259	2373.65	2264.49	2414.16	2150.26	2077.15	1905.08	2309.2	2074.43	1986.22	2051.49
ENSRNOG00000010839	Krt222	10	87142116	87153982	11867	-	protein_coding	81.1317	98.3121	63.9513	-0.302552	0.302552	1.11004	0.0776181	0.831259	70.7982	88.3947	183.551	88.2212	60.5958	52.8613	51.8668	101.168	69.1211	44.7391
ENSRNOG00000057817	LOC100911769	3	152552822	152619722	66901	+	protein_coding	2132.74	2402.82	1862.66	-0.268412	0.268412	1.10971	0.0776766	0.831259	2077.07	2271.45	3246.87	2735.92	1682.78	1795.21	1672.14	2497.41	1948.61	1399.93
ENSRNOG00000053288	Ank3	20	20105047	20480623	375577	+	protein_coding	4185.23	4699.12	3671.34	-0.26447	0.26447	1.1097	0.0776778	0.831259	4243.11	4002.59	5782.36	5796.03	3671.51	3837.11	2842.53	4983.26	3840.29	2853.54
ENSRNOG00000020248	Ina	1	266781617	266794431	12815	+	protein_coding	3316.57	3880.27	2752.88	-0.296523	0.296523	1.10957	0.0777014	0.831259	3082.59	3434.48	5360.3	4801.15	2722.84	2698	2045.36	4336.74	2979.32	1704.97
ENSRNOG00000008536	Actc1	3	105507403	105512939	5537	-	protein_coding	5.32351	7.14667	3.50036	-0.266898	0.266898	1.10921	0.0777658	0.831259	14.351	3.9728	4.14804	5.31453	7.94699	3.10949	2.25508	4.81753	4.06595	3.25376
ENSRNOG00000017349	Tbc1d10b	1	198641018	198652674	11657	-	protein_coding	1712	1778.72	1645.28	-0.109313	0.109313	1.10904	0.0777957	0.831259	1869.45	1738.1	1738.03	1817.57	1730.46	1783.81	1576.3	1698.66	1690.42	1477.21
ENSRNOG00000018804	Ripor2	17	42324594	42422053	97460	-	protein_coding	986.576	1187.38	785.775	-0.302387	0.302387	1.10901	0.0778018	0.831259	752.948	1215.68	1802.32	1463.62	702.316	839.561	595.341	1253.52	814.206	426.242
ENSRNOG00000042592	Rgs10	1	199782078	199823386	41309	-	protein_coding	314.898	357.065	272.732	-0.274868	0.274868	1.10897	0.0778089	0.831259	293.717	305.905	547.541	325.249	312.913	259.124	215.36	371.914	276.485	240.778
ENSRNOG00000002474	Tom1l1	10	78173847	78219793	45947	-	protein_coding	332.662	301.574	363.749	0.225061	-0.225061	1.10891	0.0778196	0.831259	329.116	292.001	230.216	272.104	384.436	418.744	341.644	305.432	373.051	379.876
ENSRNOG00000049410	Chrm3	17	63990599	63994169	3571	-	protein_coding	349.782	390.466	309.097	-0.256967	0.256967	1.1084	0.0779121	0.831259	304.241	368.477	525.763	408.156	345.694	273.635	290.905	429.724	283.6	267.621
ENSRNOG00000015573	Ctbs	2	252305874	252320387	14514	+	protein_coding	454.007	418.519	489.496	0.1979	-0.1979	1.1083	0.0779286	0.831259	427.659	446.94	367.101	373.08	477.813	458.131	585.193	424.907	435.056	544.191
ENSRNOG00000008666	Etl4	17	87274944	87681317	406374	+	protein_coding	777.312	877.951	676.673	-0.270875	0.270875	1.10667	0.0782214	0.831259	889.761	599.892	1175.97	1011.89	712.249	904.86	564.897	724.557	638.354	550.698
ENSRNOG00000003807	Wnt9b	10	91785893	91807937	22045	-	protein_coding	6.20581	8.70695	3.70468	-0.244402	0.244402	1.10654	0.0782448	0.831259	8.61059	7.94559	20.7402	4.25162	1.98675	3.10949	3.38262	6.74455	2.03297	3.25376
ENSRNOG00000027249	Fancl	14	110676090	110740317	64228	+	protein_coding	86.678	75.135	98.221	0.273165	-0.273165	1.10654	0.0782463	0.831259	97.5867	72.5035	51.8504	72.2776	81.4567	89.1386	101.479	74.19	135.193	91.1052
ENSRNOG00000008423	Gpr22	6	51011426	51019407	7982	-	protein_coding	1534.15	1709.84	1358.46	-0.254804	0.254804	1.10632	0.0782861	0.831259	1359.52	1468.94	2086.46	1936.61	1697.68	1501.88	1011.4	1848.01	1231.98	1199.01
ENSRNOG00000038980	Lypd6	3	35679750	35707410	27661	+	protein_coding	121.398	156.277	86.5198	-0.285509	0.285509	1.10574	0.0783897	0.831259	86.1059	201.619	272.733	127.549	93.3772	65.2992	57.5045	200.409	71.1541	38.2316
ENSRNOG00000024526	Ttc34	5	172259520	172269213	9694	+	protein_coding	88.5922	63.8	113.384	0.287815	-0.287815	1.10534	0.0784614	0.831259	94.7165	35.7552	27.9992	85.0325	75.4964	164.803	42.8465	62.628	186.017	110.628
ENSRNOG00000006569	Itgb8	6	147094097	147172813	78717	-	protein_coding	1054.86	994.081	1115.64	0.154156	-0.154156	1.10502	0.0785191	0.831259	951.948	1015.05	978.936	971.496	1052.98	960.831	1335.01	1038.66	1145.58	1098.14
ENSRNOG00000034228	Pik3c2g	4	173732248	174102496	370249	+	protein_coding	5.38587	3.42921	7.34253	0.257655	-0.257655	1.1049	0.0785418	0.831259	0.956732	2.9796	2.07402	3.18872	7.94699	5.18248	5.6377	13.4891	5.08244	7.32095
ENSRNOG00000026112	Tmem202	8	64299646	64305330	5685	-	protein_coding	15.8135	18.8373	12.7896	-0.300017	0.300017	1.10481	0.0785579	0.831259	16.2644	14.898	19.7032	24.4468	18.8741	16.5839	7.89277	10.5986	14.2308	14.6419
ENSRNOG00000014248	Erbb4	9	75021790	75528644	506855	-	protein_coding	353.397	436.188	270.607	-0.299163	0.299163	1.10479	0.0785616	0.831259	315.722	377.416	810.941	461.301	215.562	250.832	276.247	445.14	257.171	123.643
ENSRNOG00000024372	Cwf19l2	6	18970564	19055924	85361	+	protein_coding	587.228	607.997	566.46	-0.0989426	0.0989426	1.10469	0.07858	0.831259	625.703	583.008	631.538	618.611	581.124	566.963	569.407	590.63	540.771	564.527
ENSRNOG00000000281	Prodh1	11	87058616	87075785	17170	+	protein_coding	1493.93	1325.59	1662.26	0.252582	-0.252582	1.10465	0.0785876	0.831259	1241.84	1386.51	1087.82	1126.68	1785.09	1481.15	1793.91	1295.92	1535.91	2204.42
ENSRNOG00000018691	Aurkaip1	5	173256637	173276169	19533	+	protein_coding	2566.69	2439.86	2693.53	0.135359	-0.135359	1.10461	0.0785944	0.831259	2468.37	2470.09	2182.9	2457.44	2620.52	2689.71	2601.23	2385.64	2745.53	3045.52
ENSRNOG00000047004	LOC100365450	3	122928964	122929836	873	+	protein_coding	5.31595	3.61821	7.01368	0.277214	-0.277214	1.10426	0.0786575	0.831259	3.82693	1.9864	5.18504	2.12581	4.96687	6.21897	11.2754	5.78104	6.09892	5.69407
ENSRNOG00000008034	Tmeff1	5	64326733	64412523	85791	+	protein_coding	929.048	1028.09	830.006	-0.244437	0.244437	1.10419	0.0786707	0.831259	796.001	917.716	1209.15	1099.04	1118.54	808.466	684.416	1153.32	715.607	788.222
ENSRNOG00000008637	Strada	10	94355384	94384339	28956	-	protein_coding	768.122	716.6	819.644	0.175453	-0.175453	1.10394	0.0787152	0.831259	847.665	677.362	721.758	594.165	742.051	907.97	730.645	767.915	866.047	825.641
ENSRNOG00000021041	Fam171a2	10	90383813	90393317	9505	-	protein_coding	1513.39	1667.97	1358.81	-0.238394	0.238394	1.10309	0.0788688	0.831259	1680.98	1650.7	2093.72	1760.17	1154.3	1351.59	1268.48	1564.74	1529.81	1079.43
ENSRNOG00000050650	Ttc16	3	11799612	11810901	11290	-	protein_coding	257.99	198.042	317.938	0.299099	-0.299099	1.10292	0.0789004	0.831259	272.669	134.082	110.96	207.267	265.231	456.058	146.58	167.65	449.287	370.115
ENSRNOG00000008689	Cbx1	10	84669914	84675741	5828	+	protein_coding	337.95	318.848	357.051	0.151381	-0.151381	1.10276	0.0789288	0.831259	292.76	321.797	321.473	297.614	360.595	346.189	401.404	352.644	322.226	362.794
ENSRNOG00000016647	Pla2g2c	5	157165341	157187643	22303	+	protein_coding	151.682	129.977	173.387	0.281758	-0.281758	1.10275	0.0789311	0.831259	175.082	97.3335	99.5528	117.983	159.933	207.299	119.519	138.745	197.199	204.173
ENSRNOG00000001442	Por	12	23998411	24046814	48404	-	protein_coding	2678.01	2543.13	2812.9	0.13744	-0.13744	1.1027	0.0789412	0.831259	2430.1	2741.23	2397.56	2491.45	2655.29	2505.21	3168.39	2700.71	2660.15	3030.06
ENSRNOG00000029510	Plxnb1	8	117836701	117856689	19989	+	protein_coding	3998.05	3774.58	4221.52	0.150516	-0.150516	1.10263	0.0789526	0.831259	4088.12	4086.02	3330.87	3523.53	3844.36	3866.13	4775.13	3863.66	4164.55	4438.12
ENSRNOG00000000105	Cplx2	17	10756285	10818835	62551	-	protein_coding	7792.15	8970.58	6613.72	-0.286888	0.286888	1.10259	0.0789598	0.831259	9300.39	7875.08	13828.5	8158.87	5690.05	8149.96	5820.36	8323.74	6224.97	4549.56
ENSRNOG00000004077	Kcnc2	7	54980120	55159351	179232	+	protein_coding	392.828	545.04	240.616	-0.24778	0.24778	1.10212	0.0790454	0.831259	248.75	464.817	1216.41	615.423	179.801	157.547	117.264	613.754	271.402	43.1123
ENSRNOG00000052415	Gstt2	20	13760810	13764475	3666	+	protein_coding	42.1431	33.2968	50.9894	0.301118	-0.301118	1.10202	0.0790641	0.831259	22.9616	48.6668	20.7402	24.4468	49.6687	54.9343	62.0147	26.9782	46.7584	64.2617
ENSRNOG00000014170	Dbn1	17	9679628	9693820	14193	+	protein_coding	4179.63	4524.99	3834.27	-0.206449	0.206449	1.10196	0.0790748	0.831259	4728.17	3856.59	5339.56	4914.88	3785.75	4255.85	3204.47	4224.98	4133.04	3353
ENSRNOG00000015514	Bcat1	4	179259308	179339795	80488	-	protein_coding	12955.8	14724.1	11187.4	-0.276532	0.276532	1.10188	0.0790901	0.831259	10968.9	13544.3	19014.6	18048.1	12044.7	10551.5	9163.51	16896.1	10462.7	8863.23
ENSRNOG00000002004	Prdm8	14	13054771	13058172	3402	-	protein_coding	649.677	709.996	589.359	-0.224555	0.224555	1.10157	0.0791459	0.831259	786.434	636.641	841.014	660.065	625.826	719.328	629.167	642.659	496.046	459.593
ENSRNOG00000040384	Mir770	6	133682957	133683050	94	+	miRNA	83.3425	98.5737	68.1113	-0.298722	0.298722	1.10144	0.0791691	0.831259	118.635	73.4967	122.367	114.794	63.576	86.0291	34.9537	92.4967	74.2036	52.8735
ENSRNOG00000001441	Tmem120a	12	23989596	23998254	8659	+	protein_coding	725.463	678.837	772.089	0.169425	-0.169425	1.10113	0.0792264	0.831259	741.467	621.743	645.02	595.227	790.726	825.05	737.411	675.418	805.058	817.506
ENSRNOG00000020771	Sap18	10	89635675	89636193	519	+	protein_coding	4.88677	3.21363	6.55992	0.264813	-0.264813	1.10108	0.0792358	0.831259	3.82693	5.95919	1.03701	4.25162	0.993374	4.14598	6.76524	8.67156	5.08244	8.13439
ENSRNOG00000014504	Il1r1	9	46962288	47036670	74383	+	protein_coding	632.847	514.198	751.495	0.299598	-0.299598	1.10107	0.0792376	0.831259	689.804	369.47	368.138	534.642	608.938	712.072	412.679	569.433	1317.37	745.924
ENSRNOG00000006440	Ift27	7	119393384	119409710	16327	-	protein_coding	463.94	406.194	521.687	0.265436	-0.265436	1.10052	0.0793378	0.831259	484.106	339.674	298.659	358.199	550.329	611.532	414.934	415.271	595.661	571.034
ENSRNOG00000054764	Flt3	12	9360672	9436570	75899	+	protein_coding	56.9246	65.4369	48.4123	-0.285024	0.285024	1.09943	0.0795371	0.831259	46.8799	73.4967	89.1828	66.9631	50.6621	55.9708	42.8465	64.555	35.577	43.1123
ENSRNOG00000011231	Cntnap4	19	44908905	45117309	208405	+	protein_coding	289.492	374.783	204.201	-0.281539	0.281539	1.0993	0.0795617	0.831259	212.395	359.538	691.685	415.596	194.701	161.693	116.137	478.863	182.968	81.3439
ENSRNOG00000008616	Ubr3	3	56125924	56281055	155132	+	protein_coding	3087.71	3350.5	2824.91	-0.21081	0.21081	1.09927	0.0795672	0.831259	3078.76	3168.31	3984.19	3625.57	2895.69	2882.49	2527.94	3625.68	2709.95	2378.5
ENSRNOG00000027463	Adamts3	14	19866408	20070994	204587	+	protein_coding	187.279	229.91	144.649	-0.299018	0.299018	1.09904	0.0796085	0.831259	192.303	210.558	440.729	212.581	93.3772	157.547	129.667	211.972	140.275	83.7842
ENSRNOG00000015538	Abcd2	7	132294562	132343169	48608	-	protein_coding	259.477	296.169	222.785	-0.280104	0.280104	1.09841	0.0797249	0.831259	267.885	335.701	414.804	235.965	226.489	182.423	296.543	273.636	159.588	201.733
ENSRNOG00000005958	Rrbp1	3	138055240	138116664	61425	-	protein_coding	3528.98	3285.61	3772.34	0.179469	-0.179469	1.09826	0.0797518	0.831259	3543.74	3684.77	2697.26	2895.36	3606.94	3802.9	4029.83	3259.54	3735.59	4033.84
ENSRNOG00000000586	Gtf3c6	20	45347271	45356358	9088	-	protein_coding	699.913	670.681	729.145	0.116184	-0.116184	1.09815	0.0797711	0.831259	659.188	676.369	631.538	646.247	740.064	711.036	709.222	685.053	780.662	759.752
ENSRNOG00000032327	Pdia5	11	68493035	68578995	85961	+	protein_coding	40.633	35.6092	45.6568	0.262978	-0.262978	1.09811	0.079779	0.831259	29.6587	35.7552	35.2583	28.6985	48.6753	40.4233	49.6117	48.1753	47.7749	42.2988
ENSRNOG00000007054	Dhx33	10	57622022	57638485	16464	-	protein_coding	831.288	769.137	893.439	0.191349	-0.191349	1.0981	0.0797804	0.831259	801.741	756.818	637.76	734.468	914.898	885.167	881.736	728.411	990.058	981.821
ENSRNOG00000003953	Rab3gap1	13	44615553	44648620	33068	+	protein_coding	1530.09	1601.63	1458.56	-0.128795	0.128795	1.09786	0.0798244	0.831259	1613.05	1585.15	1640.55	1724.03	1445.36	1504.99	1450.02	1610.98	1434.26	1292.55
ENSRNOG00000002039	Evi5	14	2892753	3038237	145485	+	protein_coding	3511.27	3203.26	3819.27	0.215284	-0.215284	1.09775	0.079845	0.831259	3527.47	3200.09	2393.42	2950.63	3944.69	4056.84	3986.98	3082.26	3938.89	4031.4
ENSRNOG00000011135	Gtf2b	2	248715281	248727741	12461	+	protein_coding	590.103	564.203	616.002	0.120772	-0.120772	1.09733	0.0799234	0.831259	568.299	537.321	539.245	531.453	644.7	610.496	609.999	603.155	645.469	610.893
ENSRNOG00000001875	Smpd4	11	87522971	87546687	23717	+	protein_coding	618.308	558.022	678.595	0.230931	-0.230931	1.09715	0.0799551	0.831259	639.097	525.402	479.098	518.698	627.813	873.766	580.683	527.038	770.497	640.99
ENSRNOG00000059702	Tex9	8	79083522	79119720	36199	-	protein_coding	294.997	261.583	328.411	0.252566	-0.252566	1.09678	0.0800248	0.831259	309.024	233.402	202.217	243.405	319.867	406.306	288.65	236.059	354.754	356.286
ENSRNOG00000002826	Hsd17b7	13	88288046	88307988	19943	-	protein_coding	291.411	328.131	254.692	-0.266736	0.266736	1.09677	0.0800258	0.831259	269.798	288.028	399.248	427.288	256.291	321.314	239.038	301.578	223.627	187.904
ENSRNOG00000005451	Dnah11	6	145785275	146099053	313779	-	protein_coding	1894.56	1429.4	2359.73	0.295292	-0.295292	1.09673	0.0800338	0.831259	1882.85	1256.4	518.504	1420.04	2069.2	3485.73	1293.29	1092.62	3096.22	2830.77
ENSRNOG00000018526	Dlg4	10	56627411	56653599	26189	+	protein_coding	9359.8	10128.6	8591.03	-0.20537	0.20537	1.09644	0.0800872	0.831259	10070.6	9145.38	11559.5	11264.7	8602.62	9198.9	7630.06	10519.6	8592.37	7014.28
ENSRNOG00000043093	Ap1m2	8	22319331	22336794	17464	-	protein_coding	4.13019	2.36784	5.89254	0.23506	-0.23506	1.09628	0.0801158	0.831259	5.74039	2.9796	0	2.12581	0.993374	3.10949	4.51016	5.78104	11.1814	4.88063
ENSRNOG00000024808	Stk39	3	54359451	54625414	265964	-	protein_coding	722.299	767.415	677.183	-0.165396	0.165396	1.09549	0.0802628	0.831259	685.02	806.478	854.495	774.859	716.223	667.503	672.013	809.346	613.958	623.094
ENSRNOG00000005074	Arl6ip6	3	38742072	38768008	25937	+	protein_coding	215.777	203.053	228.501	0.156222	-0.156222	1.09528	0.0803002	0.831259	207.611	200.626	181.477	188.134	237.416	219.737	235.656	227.388	232.776	226.949
ENSRNOG00000008223	Cnr1	5	49311030	49333056	22027	+	protein_coding	7278.1	8892.57	5663.64	-0.298966	0.298966	1.09517	0.0803217	0.831259	6474.21	8408.42	13888.7	10541.9	5149.65	4916.1	4085.07	10813.4	5688.26	2815.31
ENSRNOG00000053813	Nkap	X	123751089	123770595	19507	+	protein_coding	372.807	342.517	403.097	0.2039	-0.2039	1.09487	0.0803769	0.831259	370.255	316.831	312.14	335.878	377.482	503.737	313.456	370.95	415.743	411.6
ENSRNOG00000025252	Yars2	11	88882616	88888377	5762	-	protein_coding	165.732	179.378	152.086	-0.205778	0.205778	1.0943	0.0804829	0.831259	170.298	151.959	204.291	194.512	175.827	172.058	129.667	147.417	177.885	133.404
ENSRNOG00000006857	AABR07060833.1	4	96562725	96564611	1887	+	protein_coding	72.425	88.1675	56.6824	-0.299258	0.299258	1.09426	0.080489	0.831259	54.5337	74.4899	135.848	108.416	67.5495	58.0437	30.4436	89.6061	71.1541	34.1644
ENSRNOG00000031090	RT1-CE7	20	4694472	4896970	202499	-	protein_coding	254.901	202.537	307.266	0.299732	-0.299732	1.09425	0.080492	0.831259	248.75	245.32	114.071	140.304	264.238	313.022	386.746	120.438	359.836	356.286
ENSRNOG00000001269	Ppp1cc	12	39864295	39882030	17736	-	protein_coding	5450.89	5812.07	5089.71	-0.173784	0.173784	1.09411	0.080517	0.831259	5374.92	5596.68	6625.45	6465.66	4997.67	5210.46	5174.28	5649.04	5155.62	4259.17
ENSRNOG00000008432	Slc22a5	10	39201107	39323853	122747	-	protein_coding	599.043	544.644	653.442	0.220219	-0.220219	1.09401	0.0805363	0.831259	535.77	625.715	404.433	516.572	640.726	670.613	735.156	531.856	604.81	724.774
ENSRNOG00000007432	Polr3b	7	24745051	24851227	106177	-	protein_coding	524.353	499.639	549.067	0.130056	-0.130056	1.09392	0.0805521	0.831259	500.371	467.797	465.617	524.013	540.396	544.16	507.393	526.075	608.876	558.833
ENSRNOG00000004925	Ppp1r12a	7	51404919	51515373	110455	-	protein_coding	2974.77	3088.74	2860.81	-0.10725	0.10725	1.09358	0.0806156	0.831259	3195.48	3014.36	3199.17	3066.48	2968.2	3084.61	2874.1	3054.32	2669.3	2621.71
ENSRNOG00000010789	Dusp7	8	115069095	115076130	7036	+	protein_coding	1024.22	1089.36	959.09	-0.168546	0.168546	1.09318	0.0806892	0.831259	1254.28	1070.67	1116.86	947.049	1057.94	1139.11	942.623	956.762	899.591	857.365
ENSRNOG00000039063	LOC681355	X	18489597	18490475	879	+	protein_coding	42.0006	36.1151	47.8861	0.277605	-0.277605	1.093	0.0807232	0.831259	41.1395	34.762	21.7772	37.2017	45.6952	46.6423	46.2291	37.5768	60.9892	47.9929
ENSRNOG00000049662	Zfp708	2	86470143	86475096	4954	-	protein_coding	75.7816	82.3501	69.2132	-0.21261	0.21261	1.09286	0.0807497	0.831259	79.4088	82.4355	93.3308	70.1518	86.4236	73.5912	68.7799	59.7374	69.1211	74.8364
ENSRNOG00000018517	Trim21	1	167686173	167708714	22542	-	protein_coding	374.638	331.975	417.3	0.253265	-0.253265	1.09254	0.0808098	0.831259	314.765	355.565	229.179	310.369	449.999	399.051	385.618	333.373	466.568	501.892
ENSRNOG00000024241	Cdc23	18	27430905	27452420	21516	-	protein_coding	769.391	738.49	800.293	0.111017	-0.111017	1.09203	0.0809032	0.831259	771.126	710.137	757.016	681.323	772.845	872.729	767.854	769.842	814.206	776.834
ENSRNOG00000043113	Fam43b	5	156810658	156811650	993	-	protein_coding	63.0243	79.1339	46.9146	-0.291959	0.291959	1.09178	0.080951	0.831259	55.4905	52.6396	142.07	97.7874	47.682	32.1314	29.316	86.7156	57.9398	28.4704
ENSRNOG00000027901	Mrm1	10	72136246	72142533	6288	-	protein_coding	290.877	275.687	306.066	0.141088	-0.141088	1.09102	0.0810925	0.831259	254.491	268.164	293.474	274.23	288.079	298.511	346.155	291.943	284.616	309.107
ENSRNOG00000002069	Slc35a5	11	60613882	60634851	20970	+	protein_coding	964.208	923.826	1004.59	0.115895	-0.115895	1.09051	0.0811869	0.831259	906.025	890.9	883.532	981.062	957.613	1106.98	943.75	966.397	1058.16	947.656
ENSRNOG00000052981	AABR07058464.1	7	118473070	118474609	1540	-	protein_coding	25.3345	18.7774	31.8916	0.291076	-0.291076	1.09051	0.0811874	0.831259	22.9616	16.8844	8.29607	15.9436	29.8012	42.4963	22.5508	13.4891	50.8244	30.0972
ENSRNOG00000032002	Hapln1	2	18354542	18419071	64530	+	protein_coding	1153.7	1425.68	881.726	-0.295939	0.295939	1.09036	0.0812165	0.831259	949.078	1540.45	2172.53	1818.63	647.68	740.058	789.277	1651.45	808.107	419.735
ENSRNOG00000017788	Katnal2	18	73283748	73360373	76626	-	protein_coding	110.851	79.9662	141.736	0.284788	-0.284788	1.09032	0.0812233	0.831259	115.765	46.6804	29.0362	87.1583	121.192	207.299	57.5045	77.0806	207.363	159.434
ENSRNOG00000007084	Marchf10	10	93591188	93679974	88787	-	protein_coding	42.1017	30.2519	53.9516	0.283972	-0.283972	1.0903	0.0812267	0.831259	45.9231	7.94559	23.8512	30.8243	42.7151	87.0656	23.6783	36.6133	71.1541	51.2467
ENSRNOG00000022698	Vsig10	12	44966119	44999159	33041	-	protein_coding	221.341	201.554	241.128	0.216908	-0.216908	1.08981	0.0813188	0.831259	248.75	207.579	145.181	181.757	224.503	258.087	223.253	235.096	258.188	231.017
ENSRNOG00000049351	Nat8l	14	82041616	82048251	6636	-	protein_coding	2670.98	3007.65	2334.31	-0.266059	0.266059	1.08945	0.0813853	0.831259	2554.47	2784.93	4394.84	3118.57	2185.42	2299.98	2313.71	3101.53	2161.05	1795.26
ENSRNOG00000006604	Thy1	8	48382121	48386935	4815	+	protein_coding	5979.25	6733.84	5224.66	-0.266211	0.266211	1.08939	0.0813966	0.831259	8059.51	5401.02	8472.36	6645.29	5091.04	7063.72	4361.32	6032.52	4797.82	3867.9
ENSRNOG00000018241	Ank1	16	73681422	73827488	146067	-	protein_coding	531.943	609.777	454.109	-0.282232	0.282232	1.08926	0.0814217	0.831259	454.448	582.015	921.901	573.969	516.555	316.131	516.413	636.878	365.935	435.19
ENSRNOG00000000609	Ipmk	20	18457310	18489833	32524	-	protein_coding	789.643	831.662	747.625	-0.144311	0.144311	1.08878	0.0815119	0.831259	738.597	893.879	832.718	917.288	775.825	697.561	820.849	796.82	709.508	713.386
ENSRNOG00000052572	Aff2	X	153539668	154051181	511514	-	protein_coding	337.14	376.608	297.672	-0.256909	0.256909	1.08789	0.0816784	0.831259	342.51	403.239	483.246	385.835	268.211	292.292	352.92	358.425	272.419	212.308
ENSRNOG00000032780	Mrpl58	10	103956019	103962515	6497	+	protein_coding	378.986	352.982	404.991	0.178565	-0.178565	1.08758	0.0817366	0.831259	380.779	321.797	319.399	347.57	395.363	430.146	346.155	371.914	475.716	401.025
ENSRNOG00000019653	Csrnp2	7	142116335	142132173	15839	-	protein_coding	779.807	823.054	736.561	-0.148916	0.148916	1.08676	0.0818913	0.831259	827.573	777.675	944.715	770.607	794.699	725.547	704.712	846.923	663.766	741.856
ENSRNOG00000010981	Gtf3c5	3	7144250	7164654	20405	-	protein_coding	573.101	524.447	621.756	0.20952	-0.20952	1.08586	0.0820615	0.831259	612.308	510.504	484.283	438.98	576.157	702.744	589.703	482.717	722.722	610.893
ENSRNOG00000007041	Abcg2	4	88832178	88890621	58444	+	protein_coding	20.1173	24.5429	15.6917	-0.297562	0.297562	1.08558	0.0821142	0.831259	22.0048	18.8708	43.5544	23.3839	14.9006	12.4379	16.9131	20.2336	10.1649	18.7091
ENSRNOG00000019097	Bap1	16	7336685	7345511	8827	+	protein_coding	3827.2	4060.97	3593.44	-0.162237	0.162237	1.08557	0.0821157	0.831259	3737	3931.08	4716.32	4241	3679.46	3526.16	3550.62	4229.8	3421.5	3239.11
ENSRNOG00000009134	Mad2l2	5	164950917	164956255	5339	+	protein_coding	324.847	297.31	352.383	0.21013	-0.21013	1.08547	0.0821346	0.831259	323.375	297.96	218.809	314.62	331.787	345.153	355.175	298.687	341.54	421.361
ENSRNOG00000012966	Acadl	9	73833388	73871888	38501	-	protein_coding	1228.62	1109.83	1347.4	0.229147	-0.229147	1.08547	0.082136	0.831259	1204.53	1272.29	815.089	1037.4	1219.86	1238.61	1705.97	1096.47	1259.43	1436.53
ENSRNOG00000049985	Gprasp1	X	106306795	106313853	7059	+	protein_coding	5293.72	5619.04	4968.4	-0.163125	0.163125	1.08492	0.0822388	0.831259	5760.48	5266.94	6529.01	5240.13	5298.66	5570.13	4700.71	5536.31	4691.09	4343.76
ENSRNOG00000023152	Tmem201	5	166672450	166695134	22685	-	protein_coding	663.765	693.943	633.587	-0.125166	0.125166	1.08487	0.0822492	0.831259	675.453	702.192	749.757	702.581	639.733	647.81	624.657	707.214	589.563	598.691
ENSRNOG00000027089	Ell2	2	2456735	2524237	67503	+	protein_coding	374.703	402.467	346.938	-0.190326	0.190326	1.08434	0.0823486	0.831259	401.827	325.769	464.58	434.729	385.429	375.211	351.792	383.476	335.441	288.771
ENSRNOG00000018212	Abhd17a	7	11992543	11998973	6431	+	protein_coding	1902.13	2059.96	1744.31	-0.206452	0.206452	1.084	0.0824133	0.831259	1896.24	2188.02	2408.97	2201.28	1605.29	1602.42	1738.67	2153.44	1702.62	1524.38
ENSRNOG00000017780	Akr7a2	5	157759416	157768471	9056	+	protein_coding	593.466	537.114	649.818	0.226575	-0.226575	1.08357	0.0824949	0.831259	636.227	520.436	437.618	479.371	611.919	662.321	593.086	489.462	754.233	749.991
ENSRNOG00000061263	AABR07050283.2	5	159213152	159214241	1090	+	lincRNA	9.6245	7.26416	11.9848	0.292789	-0.292789	1.0832	0.0825649	0.831259	7.65386	5.95919	10.3701	6.37744	5.96025	8.29196	15.7855	17.3431	7.11541	11.3881
ENSRNOG00000000504	Fance	20	7895083	7906142	11060	+	protein_coding	370.316	342.055	398.577	0.194855	-0.194855	1.08295	0.0826132	0.831259	322.419	308.885	335.991	363.514	379.469	465.386	358.557	320.848	389.315	458.78
ENSRNOG00000008411	Sec23b	3	138715570	138757111	41542	+	protein_coding	2046.03	1854.71	2237.35	0.224201	-0.224201	1.08268	0.0826641	0.831259	2105.77	1845.36	1330.48	1709.15	2282.77	2302.06	2224.63	1802.72	2416.19	2441.13
ENSRNOG00000061147	Fam189a2	1	241822626	241875864	53239	-	protein_coding	408.934	379.973	437.895	0.183831	-0.183831	1.08257	0.0826862	0.831259	385.563	357.552	400.285	311.431	445.032	413.562	392.384	415.271	465.551	502.705
ENSRNOG00000004515	Pes1	14	84211600	84227978	16379	+	protein_coding	1175.85	1140.6	1211.09	0.0837659	-0.0837659	1.08241	0.0827165	0.831259	1154.78	1097.49	1139.67	1130.93	1180.13	1150.51	1260.59	1225.58	1256.38	1162.4
ENSRNOG00000012258	Rras2	1	178940516	179010257	69742	-	protein_coding	291.526	313.065	269.987	-0.189484	0.189484	1.08157	0.0828755	0.831259	335.813	271.143	356.731	313.557	288.079	245.649	283.012	327.592	248.023	245.659
ENSRNOG00000011435	Osbpl10	8	123126667	123293562	166896	+	protein_coding	173.527	190.033	157.02	-0.225775	0.225775	1.08129	0.082929	0.831259	179.866	156.925	258.215	190.26	164.9	165.839	133.05	168.614	164.671	152.927
ENSRNOG00000020333	Utp4	19	39087990	39116125	28136	+	protein_coding	655.99	679.998	631.982	-0.102208	0.102208	1.08128	0.082932	0.831259	708.938	656.505	631.538	734.468	668.541	641.591	635.932	631.097	611.925	639.363
ENSRNOG00000031934	Enah	13	100300054	100414226	114173	-	protein_coding	2032.32	1939.44	2125.2	0.125803	-0.125803	1.08112	0.0829622	0.831259	2041.67	1889.06	1771.21	1881.34	2113.9	2257.49	2067.91	1898.11	2126.49	2276
ENSRNOG00000018735	Cd74	18	56071478	56080849	9372	+	protein_coding	3.48446	1.61544	5.35348	0.194913	-0.194913	1.08072	0.0830382	0.831259	0	3.9728	3.11103	0	0.993374	11.4014	2.25508	1.92701	3.04946	8.13439
ENSRNOG00000030294	Eml4	6	6619076	6674554	55479	+	protein_coding	1069.98	1119.83	1020.13	-0.128011	0.128011	1.08063	0.0830551	0.831259	1038.05	1090.53	1300.41	1133.06	1037.08	1042.71	1026.06	1056.97	1013.44	961.485
ENSRNOG00000042224	Cyp2j10	5	115021723	115222084	200362	-	protein_coding	441.292	381.781	500.803	0.272917	-0.272917	1.0804	0.0831002	0.831259	364.515	473.756	239.549	328.438	502.647	404.233	602.106	380.585	555.002	562.086
ENSRNOG00000004725	Cela1	7	142305338	142318620	13283	-	protein_coding	5.60899	7.75061	3.46736	-0.24727	0.24727	1.07994	0.0831871	0.831259	6.69712	6.95239	13.4811	10.6291	0.993374	2.07299	3.38262	5.78104	2.03297	4.06719
ENSRNOG00000017550	Fbln7	3	121408146	121440787	32642	+	protein_coding	10.7808	8.41683	13.1447	0.296471	-0.296471	1.07985	0.0832042	0.831259	9.56732	10.9252	4.14804	8.50325	8.94037	17.6204	11.2754	10.5986	13.2143	13.015
ENSRNOG00000028319	Cryz	2	260884337	260911792	27456	+	protein_coding	418.381	392.544	444.218	0.163977	-0.163977	1.07925	0.0833197	0.831259	359.731	379.402	343.25	428.351	451.985	449.839	475.822	420.089	399.479	475.862
ENSRNOG00000009894	Vps50	4	28441301	28551784	110484	+	protein_coding	900.014	952.498	847.53	-0.155973	0.155973	1.07924	0.0833224	0.831259	976.823	850.178	1038.05	988.503	908.938	981.561	841.144	873.901	722.722	818.32
ENSRNOG00000024312	Xkr8	5	150918603	150925727	7125	-	protein_coding	196.538	208.023	185.053	-0.158492	0.158492	1.07905	0.0833586	0.831259	222.919	217.511	226.068	183.883	189.734	177.241	195.064	185.957	192.116	174.889
ENSRNOG00000033970	Moap1	6	126620602	126622532	1931	-	protein_coding	89.4625	98.8033	80.1217	-0.237647	0.237647	1.07896	0.0833754	0.831259	102.37	90.3811	130.663	87.1583	83.4434	69.4452	68.7799	90.5697	82.3355	89.4783
ENSRNOG00000009862	Olfm1	3	6773813	6798737	24925	+	protein_coding	5690.08	6549.65	4830.51	-0.283838	0.283838	1.0786	0.0834458	0.831259	6499.08	5243.1	9785.22	6722.88	4498	5606.4	3720.88	6602.91	4972.66	3249.69
ENSRNOG00000047574	Nrxn3	6	112133204	114067564	1934361	+	protein_coding	1634.98	1893.25	1376.72	-0.287334	0.287334	1.07836	0.0834909	0.831259	1947.91	1502.71	2774	1947.24	1294.37	1804.54	1171.51	1775.74	1322.45	809.372
ENSRNOG00000043210	Ppp3r1	14	100311173	100360879	49707	+	protein_coding	5933.74	6568.33	5299.14	-0.24344	0.24344	1.07791	0.083577	0.831259	5945.13	5907.55	8470.29	7382.95	5135.75	5722.49	4858.57	6681.92	5294.88	3937.86
ENSRNOG00000015393	Slc32a1	3	155103150	155107817	4668	+	protein_coding	1103.15	1475.12	731.183	-0.260863	0.260863	1.07749	0.0836576	0.831259	877.323	1284.21	2966.88	1658.13	589.071	471.605	370.96	1766.11	865.031	182.21
ENSRNOG00000016565	Zfp524	1	72376386	72377434	1049	-	protein_coding	112.492	103.103	121.881	0.2103	-0.2103	1.07636	0.083876	0.831259	92.803	100.313	89.1828	117.983	115.231	121.27	110.499	105.986	126.044	145.606
ENSRNOG00000046445	Rcor3	13	110822150	110864469	42320	-	protein_coding	143.237	153.476	132.997	-0.186881	0.186881	1.07619	0.0839101	0.831259	160.731	132.095	153.477	155.184	165.894	142	139.815	149.344	119.945	113.881
ENSRNOG00000011781	Oplah	7	117353786	117369159	15374	-	protein_coding	1351.95	1181.98	1521.93	0.264508	-0.264508	1.07576	0.083992	0.831259	1248.54	1382.53	762.202	1023.58	1493.04	1361.95	1685.67	1101.29	1536.93	1923.78
ENSRNOG00000007346	Grasp	7	142869752	142878347	8596	+	protein_coding	279.752	309.269	250.235	-0.240936	0.240936	1.07572	0.084	0.831259	321.462	330.735	257.178	261.475	375.495	272.598	251.441	228.351	179.918	318.868
ENSRNOG00000013190	Rnaset2	1	53174879	53192048	17170	+	protein_coding	552.662	491.672	613.652	0.247488	-0.247488	1.07549	0.0840447	0.831259	521.419	554.205	341.176	417.722	623.839	577.328	675.396	464.41	655.634	695.49
ENSRNOG00000012641	Sfr1	1	267483145	267509350	26206	+	protein_coding	1275.49	1221.05	1329.94	0.11817	-0.11817	1.07491	0.0841569	0.831259	1257.15	1238.52	1153.15	1105.42	1350.99	1348.48	1289.9	1241.96	1358.03	1411.32
ENSRNOG00000018796	Herpud1	19	11046909	11057254	10346	-	protein_coding	1756.1	1537.16	1975.03	0.263403	-0.263403	1.07449	0.0842391	0.831259	1515.46	1198.79	1233	1662.39	2076.15	2327.97	1552.62	1410.57	2403.99	2180.02
ENSRNOG00000016870	Pcif1	3	161343883	161356815	12933	+	protein_coding	953.546	911.413	995.68	0.121179	-0.121179	1.07393	0.0843466	0.831259	922.29	957.444	919.827	838.633	918.871	946.32	1116.26	901.843	997.174	1016.8
ENSRNOG00000017444	Nrsn1	17	41798783	41817101	18319	+	protein_coding	1848.87	2221.74	1476	-0.295974	0.295974	1.07388	0.0843563	0.831259	1154.78	2168.15	3152.51	2963.38	1669.86	1110.09	1076.8	2699.75	1385.47	1107.9
ENSRNOG00000008053	Atp8a2	15	40000322	40428800	428479	-	protein_coding	345.159	423.725	266.593	-0.293905	0.293905	1.07377	0.084379	0.831259	281.279	359.538	744.572	487.874	245.363	230.102	179.279	496.206	274.452	152.927
ENSRNOG00000004810	Plcb1	3	128155069	128419545	264477	+	protein_coding	1721	1991.22	1450.77	-0.286175	0.286175	1.07316	0.0844962	0.831259	1523.12	1765.91	2675.48	2645.57	1346.02	1302.87	1208.72	2184.27	1546.08	1011.92
ENSRNOG00000003496	Tbc1d9	19	24329023	24429909	100887	+	protein_coding	1610.23	1804.27	1416.2	-0.259017	0.259017	1.07305	0.0845188	0.831259	1673.32	1672.55	2617.41	1737.85	1320.19	1485.3	1210.98	1880.77	1332.61	1171.35
ENSRNOG00000003983	Pfdn2	13	89725869	89743848	17980	+	protein_coding	700.98	730.215	671.745	-0.114996	0.114996	1.07271	0.0845841	0.831259	693.631	696.233	770.498	784.425	706.289	643.664	641.57	719.74	709.508	644.244
ENSRNOG00000024929	Nudcd1	7	83301941	83348487	46547	-	protein_coding	381.97	408.459	355.481	-0.180177	0.180177	1.0724	0.0846442	0.831259	398.001	374.436	449.025	460.238	360.595	366.919	343.899	410.454	360.853	295.278
ENSRNOG00000000034	Nuak2	13	49092306	49109050	16745	+	protein_coding	443.472	380.669	506.275	0.277115	-0.277115	1.07216	0.0846909	0.831259	504.198	358.545	220.883	336.941	482.78	562.817	436.358	369.987	622.09	540.123
ENSRNOG00000015987	Rap1gds1	2	244258550	244370983	112434	-	protein_coding	3471.25	3820.82	3121.69	-0.234542	0.234542	1.07214	0.0846947	0.831259	3527.47	3674.84	4512.03	4373.86	3015.88	3012.06	2942.88	4151.75	3141.96	2359.79
ENSRNOG00000009450	Hcn4	8	63600663	63639654	38992	+	protein_coding	192.183	219.526	164.839	-0.277089	0.277089	1.07176	0.0847688	0.831259	126.289	192.681	239.549	268.915	270.198	129.562	133.05	217.753	165.687	178.143
ENSRNOG00000052386	Nlrx1	8	48584071	48597867	13797	-	protein_coding	554.248	511.463	597.034	0.195242	-0.195242	1.07158	0.0848038	0.831259	510.895	520.436	442.803	492.126	591.058	535.868	684.416	475.972	608.876	680.035
ENSRNOG00000043128	Armcx4	X	105500173	105507288	7116	+	protein_coding	1630.41	1749.59	1511.23	-0.187222	0.187222	1.07099	0.0849196	0.831259	1545.12	1647.72	1922.61	1969.56	1662.91	1665.65	1283.14	1803.69	1472.89	1330.79
ENSRNOG00000052498	Grb14	3	50937669	51054378	116710	-	protein_coding	306.841	356.622	257.059	-0.288149	0.288149	1.07098	0.0849215	0.831259	287.976	336.695	485.32	449.609	223.509	270.525	206.34	353.607	297.831	156.994
ENSRNOG00000020953	Ms4a7	1	227490777	227506822	16046	-	protein_coding	3.13125	1.58998	4.67252	0.207125	-0.207125	1.07078	0.0849612	0.831259	2.8702	1.9864	1.03701	1.06291	0.993374	10.365	4.51016	0.963507	1.01649	6.50751
ENSRNOG00000012686	Pomc	6	28382962	28388967	6006	+	protein_coding	33.709	29.0576	38.3603	0.275806	-0.275806	1.07058	0.0850007	0.831259	31.5722	31.7824	23.8512	22.321	35.7615	42.4963	29.316	32.7592	37.61	49.6198
ENSRNOG00000011789	Cdon	8	36625733	36710949	85217	+	protein_coding	614.684	553.442	675.925	0.232723	-0.232723	1.07006	0.0851017	0.831259	689.804	615.783	405.47	488.937	567.217	753.532	609.999	532.819	763.382	719.894
ENSRNOG00000001182	Ndufv3	20	10265806	10275304	9499	+	protein_coding	755.497	719.435	791.559	0.130009	-0.130009	1.06987	0.0851392	0.831259	740.511	731.988	650.205	672.82	801.653	754.569	844.527	728.411	823.355	806.931
ENSRNOG00000036859	Gdpd5	1	164380577	164418593	38017	+	protein_coding	270.096	291.001	249.19	-0.195303	0.195303	1.06983	0.0851477	0.831259	275.539	284.055	244.734	303.991	346.688	215.591	236.783	302.541	251.072	239.965
ENSRNOG00000015835	Cacna2d2	8	116154736	116284985	130250	+	protein_coding	273.859	351.164	196.553	-0.27886	0.27886	1.06968	0.0851763	0.831259	207.611	325.769	743.535	350.759	128.145	146.146	137.56	390.22	206.347	102.493
ENSRNOG00000016256	Myo9b	16	19669411	19754069	84659	+	protein_coding	2163.2	2073.05	2253.35	0.115133	-0.115133	1.0695	0.0852118	0.831259	2305.72	2173.12	1953.72	1957.87	1974.83	2185.97	2435.48	2129.35	2230.17	2285.76
ENSRNOG00000011936	Abhd14a	8	115141539	115149527	7989	-	protein_coding	268.068	233.131	303.006	0.268019	-0.268019	1.06909	0.0852921	0.831259	296.587	196.653	143.107	225.336	303.973	321.314	270.609	236.059	348.655	338.391
ENSRNOG00000060197	AABR07004404.1	1	141675044	141679522	4479	+	lincRNA	10.0426	7.35104	12.7341	0.285209	-0.285209	1.06902	0.0853062	0.831259	13.3942	3.9728	7.25906	3.18872	8.94037	18.6569	12.4029	9.63507	13.2143	9.76127
ENSRNOG00000008196	Parp12	4	66849554	66899914	50361	-	protein_coding	250.883	222.951	278.815	0.248222	-0.248222	1.06879	0.0853518	0.831259	246.837	237.375	163.847	194.512	272.185	295.401	271.737	191.738	313.078	322.122
ENSRNOG00000011645	Rrnad1	2	187294109	187302691	8583	-	protein_coding	286.484	269.306	303.663	0.159912	-0.159912	1.06839	0.0854305	0.831259	260.231	262.205	283.103	297.614	243.377	337.898	264.972	312.176	324.259	279.01
ENSRNOG00000010952	Ift122	4	147756553	147826997	70445	+	protein_coding	1273.29	1091.16	1455.42	0.277698	-0.277698	1.06822	0.0854643	0.831259	1332.73	858.124	744.572	1141.56	1378.8	1830.45	1038.46	1030.95	1831.71	1545.53
ENSRNOG00000026900	Ppil2	11	88147377	88169968	22592	+	protein_coding	724.055	698.035	750.075	0.100834	-0.100834	1.06801	0.0855054	0.831259	702.241	682.328	671.982	762.104	671.521	757.678	721.625	742.864	796.926	731.282
ENSRNOG00000013452	Rcn1	3	95406284	95418679	12396	-	protein_coding	1516.67	1430.5	1602.85	0.152495	-0.152495	1.06765	0.085575	0.831259	1424.57	1400.41	1466.33	1219.15	1642.05	1439.69	1595.47	1534.87	1657.89	1786.31
ENSRNOG00000008484	Pdcl	3	21601816	21609853	8038	-	protein_coding	346.041	327.077	365.004	0.146175	-0.146175	1.06687	0.0857292	0.831259	315.722	355.565	301.77	345.444	316.886	362.773	422.827	339.154	341.54	358.727
ENSRNOG00000011394	Kif3c	6	27768943	27815611	46669	+	protein_coding	3466.69	3906.94	3026.45	-0.264857	0.264857	1.0667	0.0857632	0.831259	3332.3	3349.07	5040.9	4882.99	2929.46	3090.83	2398.28	4129.59	3184.65	2328.88
ENSRNOG00000046186	AABR07030156.1	10	72247207	72247448	242	-	pseudogene	7.92765	9.94316	5.91215	-0.286895	0.286895	1.06588	0.0859257	0.831259	5.74039	12.9116	13.4811	10.6291	6.95362	5.18248	5.6377	6.74455	7.11541	4.88063
ENSRNOG00000029911	Cilp	8	70760922	70775891	14970	+	protein_coding	14.485	10.8263	18.1438	0.286841	-0.286841	1.06453	0.0861932	0.831259	6.69712	16.8844	6.22205	7.44034	16.8874	21.7664	12.4029	10.5986	26.4287	19.5225
ENSRNOG00000021035	Rpl18	1	101701975	101703550	1576	+	protein_coding	2051.43	1951.83	2151.03	0.132808	-0.132808	1.06424	0.0862499	0.831259	1838.84	2018.18	1878.02	1882.41	2141.72	1868.8	2299.05	2067.69	2167.15	2352.47
ENSRNOG00000001585	Nrip1	11	14658225	14741563	83339	-	protein_coding	495.88	535.915	455.845	-0.202049	0.202049	1.06416	0.0862657	0.831259	488.89	545.266	680.278	525.076	440.065	440.511	510.775	508.732	419.809	399.399
ENSRNOG00000020144	RGD1310127	1	199687778	199716205	28428	-	protein_coding	691.083	655.769	726.397	0.139804	-0.139804	1.06404	0.0862905	0.831259	686.934	635.647	640.871	670.694	644.7	807.43	604.361	703.36	744.069	772.767
ENSRNOG00000054390	AABR07050283.1	5	159207273	159214241	6969	-	lincRNA	11.9201	8.69453	15.1457	0.280891	-0.280891	1.06354	0.0863885	0.831259	3.82693	6.95239	8.29607	8.50325	15.894	21.7664	6.76524	10.5986	20.3297	16.2688
ENSRNOG00000015508	Relch	13	25656983	25752792	95810	+	protein_coding	1674.08	1806.97	1541.19	-0.199201	0.199201	1.06346	0.0864057	0.831259	1726.9	1730.15	2187.05	1949.37	1441.39	1529.87	1484.97	1840.3	1550.14	1300.69
ENSRNOG00000019579	Edc3	8	62482140	62526202	44063	+	protein_coding	369.462	395.762	343.162	-0.183899	0.183899	1.06265	0.0865663	0.831259	393.217	343.647	499.838	380.52	361.588	365.883	367.578	352.644	318.16	311.547
ENSRNOG00000018200	Gad2	17	89171250	89238040	66791	+	protein_coding	4971.31	6468.32	3474.3	-0.270579	0.270579	1.06233	0.0866295	0.831259	3735.08	6554.12	10711.3	7634.85	3706.28	2547.71	1747.69	8475.01	3617.68	983.448
ENSRNOG00000028638	Il10rb	11	31560530	31582457	21928	+	protein_coding	228.695	204.487	252.902	0.241224	-0.241224	1.06219	0.0866575	0.831259	198.044	228.436	146.218	193.449	256.291	266.379	223.253	195.592	281.567	297.719
ENSRNOG00000014589	Arpin	1	141662850	141672810	9961	-	protein_coding	312.122	279.426	344.818	0.239036	-0.239036	1.06209	0.0866787	0.831259	336.77	287.035	217.772	231.714	323.84	380.394	374.343	241.84	355.77	371.742
ENSRNOG00000003078	Dcaf6	13	83579036	83680207	101172	-	protein_coding	1599.04	1722.15	1475.93	-0.194628	0.194628	1.062	0.0866953	0.831259	1482.93	1646.72	2071.94	1956.81	1452.31	1428.29	1539.09	1713.12	1385.47	1313.7
ENSRNOG00000061118	LOC102551095	2	183807073	183811118	4046	-	lincRNA	380.774	332.463	429.085	0.264273	-0.264273	1.06199	0.0866974	0.831259	362.601	264.191	247.845	317.809	469.866	563.854	359.685	326.629	442.172	453.086
ENSRNOG00000025155	Lmtk2	12	12409876	12546111	136236	-	protein_coding	3315.31	3587.69	3042.93	-0.20422	0.20422	1.06183	0.0867292	0.831259	3417.45	3230.88	4142.85	4053.92	3093.37	3344.77	2885.37	3696.01	2852.26	2436.25
ENSRNOG00000004937	AABR07057765.1	7	86673993	88071472	1397480	-	processed_transcript	505.845	577.035	434.656	-0.27546	0.27546	1.06172	0.0867518	0.831259	555.861	520.436	753.905	683.449	371.522	438.438	413.807	578.104	473.683	269.248
ENSRNOG00000061832	Slc35a3	2	219705620	219741886	36267	-	protein_coding	359.368	377.497	341.238	-0.137022	0.137022	1.06166	0.086764	0.831259	353.991	411.184	358.805	403.904	359.602	302.657	368.705	344.935	342.556	347.338
ENSRNOG00000019365	Ablim3	18	57128399	57245666	117268	-	protein_coding	323.772	366.954	280.59	-0.270018	0.270018	1.06164	0.0867686	0.831259	454.448	336.695	505.023	276.356	262.251	372.102	253.696	305.432	235.825	235.897
ENSRNOG00000053469	AABR07030861.1	10	106767161	106781950	14790	-	protein_coding	290.719	262.726	318.711	0.227409	-0.227409	1.06116	0.0868647	0.831259	321.462	268.164	207.402	228.525	288.079	291.255	342.772	250.512	320.193	388.824
ENSRNOG00000001294	Ift81	12	39423596	39506890	83295	+	protein_coding	989.473	864.247	1114.7	0.263978	-0.263978	1.06104	0.086888	0.831259	965.343	696.233	650.205	848.199	1161.25	1245.87	770.109	912.441	1391.57	1253.51
ENSRNOG00000017689	Itih3	16	6992062	7007287	15226	-	protein_coding	333.766	289.054	378.478	0.27035	-0.27035	1.06104	0.0868888	0.831259	195.173	350.599	218.809	307.18	373.509	351.372	463.419	281.344	329.342	466.914
ENSRNOG00000000634	Cabcoco1	20	21316826	21426034	109209	+	protein_coding	79.4645	58.4709	100.458	0.282559	-0.282559	1.06096	0.0869037	0.831259	88.0193	32.7756	30.0733	52.0824	89.4037	166.876	42.8465	52.0294	116.896	123.643
ENSRNOG00000008247	Ikbip	7	31784438	31803194	18757	+	protein_coding	1403.72	1330.89	1476.54	0.140456	-0.140456	1.06075	0.0869471	0.831259	1431.27	1391.47	1132.41	1279.74	1419.53	1452.13	1481.59	1323.86	1604.02	1521.13
ENSRNOG00000017488	Snx24	18	48201728	48355699	153972	+	protein_coding	1017.47	928.043	1106.89	0.214115	-0.214115	1.06071	0.0869532	0.831259	1002.66	811.444	729.017	942.798	1154.3	1201.3	1015.91	897.025	1206.57	1213.65
ENSRNOG00000010094	Kcnmb2	2	118546829	118586699	39871	+	protein_coding	89.2127	115.48	62.9455	-0.272679	0.272679	1.06056	0.0869834	0.831259	74.6251	86.4083	233.327	125.423	57.6157	41.4598	36.0813	145.49	59.9727	31.7241
ENSRNOG00000054033	Adap1	12	17416327	17468212	51886	+	protein_coding	1829.24	2132.68	1525.79	-0.287978	0.287978	1.06056	0.0869842	0.831259	1459.97	1858.28	3074.73	2808.2	1462.25	1430.36	1128.67	2300.85	1637.56	1131.49
ENSRNOG00000031997	Ttll7	2	252771017	252850495	79479	+	protein_coding	1383.52	1561.11	1205.92	-0.265524	0.265524	1.0605	0.0869956	0.831259	1469.54	1299.1	2080.24	1828.2	1128.47	1378.54	1001.25	1586.9	1201.49	861.432
ENSRNOG00000019892	Lrrfip1	9	98190829	98257735	66907	+	protein_coding	544.316	584.608	504.025	-0.188552	0.188552	1.05985	0.0871255	0.831259	535.77	538.314	739.387	606.919	502.647	532.759	467.929	568.469	480.798	470.168
ENSRNOG00000023356	Eif5b	9	44681494	44713199	31706	+	protein_coding	135.032	143.985	126.08	-0.173581	0.173581	1.05959	0.0871794	0.831259	154.034	127.129	157.625	151.996	129.139	123.343	125.157	128.146	134.176	119.576
ENSRNOG00000002341	Trim25	10	76343847	76362145	18299	+	protein_coding	316.549	277.266	355.833	0.261321	-0.261321	1.05933	0.0872318	0.831259	285.106	312.858	200.143	260.412	327.814	382.467	321.349	229.315	480.798	365.234
ENSRNOG00000009341	Hivep3	5	139007642	139077377	69736	+	protein_coding	655.36	727.935	582.785	-0.246985	0.246985	1.05927	0.0872438	0.831259	782.607	648.559	1065.01	594.165	549.336	667.503	542.346	623.389	560.084	520.601
ENSRNOG00000050200	Kdm3b	18	27576129	27631088	54960	+	protein_coding	1954.74	1882.43	2027.06	0.102578	-0.102578	1.0591	0.0872772	0.831259	1975.65	1916.87	1766.03	1816.51	1937.08	2043.97	2241.55	1901.96	1976.05	1971.78
ENSRNOG00000013330	Cdhr1	16	14328160	14348046	19887	-	protein_coding	201.73	152.979	250.482	0.288053	-0.288053	1.05891	0.0873145	0.831259	226.745	80.4491	64.2945	137.115	256.291	342.043	156.728	149.344	296.814	307.48
ENSRNOG00000003291	Creg1	13	83972212	83984675	12464	+	protein_coding	966.628	886.676	1046.58	0.205089	-0.205089	1.05836	0.0874253	0.831259	798.871	847.199	786.053	981.062	1020.2	847.853	1274.12	1099.36	887.393	1124.17
ENSRNOG00000028187	Sp9	3	59981959	59984489	2531	+	protein_coding	20.2038	28.5779	11.8296	-0.227606	0.227606	1.05733	0.0876336	0.831259	25.8318	25.8232	64.2945	17.0065	9.93374	3.10949	11.2754	28.9052	14.2308	1.62688
ENSRNOG00000020839	Lrfn3	1	88819445	88826302	6858	-	protein_coding	574.055	608.093	540.018	-0.156612	0.156612	1.05712	0.0876754	0.831259	538.64	580.028	654.353	712.147	555.296	541.051	481.459	565.579	566.183	545.818
ENSRNOG00000007506	Ndufaf4	5	39251337	39257512	6176	+	protein_coding	479.034	519.386	438.683	-0.207788	0.207788	1.05696	0.0877075	0.831259	496.544	497.593	584.873	587.787	430.131	422.89	423.955	557.871	434.04	354.659
ENSRNOG00000021025	Ppp2r5b	1	221597296	221605400	8105	-	protein_coding	2839.49	3109.78	2569.19	-0.225547	0.225547	1.0568	0.0877404	0.831259	2656.84	2942.85	3905.38	3540.54	2503.3	2451.31	2414.06	3296.16	2515.81	2168.63
ENSRNOG00000010208	Timp1	X	1364786	1369384	4599	-	protein_coding	882.915	820.641	945.188	0.182031	-0.182031	1.05668	0.0877653	0.831259	860.102	687.294	816.126	900.281	839.401	956.685	766.727	973.142	1131.35	898.037
ENSRNOG00000001376	Mettl7a	7	141973553	141981432	7880	+	protein_coding	716.437	617.154	815.721	0.273319	-0.273319	1.05655	0.0877915	0.831259	686.934	528.382	386.804	600.542	883.11	896.569	617.891	627.243	994.124	942.776
ENSRNOG00000050573	Tgfbr3l	12	2542612	2545740	3129	-	protein_coding	27.2775	23.0816	31.4734	0.283321	-0.283321	1.05644	0.0878123	0.831259	23.9183	24.83	24.8882	15.9436	25.8277	33.1679	21.4232	24.0877	39.643	39.0451
ENSRNOG00000054902	Trpc1	8	103503985	103554468	50484	-	protein_coding	420.926	470.874	370.978	-0.255608	0.255608	1.05642	0.0878177	0.831259	421.919	415.157	574.503	578.221	364.568	381.43	296.543	503.914	388.298	284.704
ENSRNOG00000018325	Cnppd1	9	82338866	82345262	6397	-	protein_coding	848.88	766.752	931.009	0.227875	-0.227875	1.05638	0.0878244	0.831259	905.068	700.205	592.132	702.581	933.772	1041.68	823.104	730.338	1019.54	1040.39
ENSRNOG00000002568	Socs1	10	4957326	4958461	1136	+	protein_coding	76.9674	84.4669	69.468	-0.228236	0.228236	1.05634	0.0878327	0.831259	69.8414	104.286	98.5158	71.2147	78.4766	63.2262	66.5248	73.2265	75.22	69.1423
ENSRNOG00000055605	AABR07052500.1	3	58173214	58173466	253	-	pseudogene	19.172	26.4668	11.8772	-0.2399	0.2399	1.0562	0.0878625	0.831259	16.2644	26.8164	44.5914	29.7614	14.9006	8.29196	4.51016	32.7592	12.1978	1.62688
ENSRNOG00000020150	Il18bp	1	167091522	167093560	2039	-	protein_coding	85.1818	75.8868	94.4767	0.245192	-0.245192	1.05558	0.0879883	0.831259	91.8463	60.5851	70.5166	83.9696	72.5163	115.051	75.5451	74.19	106.731	100.866
ENSRNOG00000057851	LOC680254	13	75059927	75066823	6897	+	protein_coding	120.59	131.387	109.793	-0.213307	0.213307	1.05518	0.0880689	0.831259	120.548	127.129	155.551	127.549	126.159	98.4671	85.693	135.854	111.814	117.135
ENSRNOG00000054016	AABR07030091.1	10	67107927	67128049	20123	-	lincRNA	3.14588	1.6046	4.68716	0.202279	-0.202279	1.05488	0.08813	0.831259	0.956732	2.9796	1.03701	1.06291	1.98675	8.29196	0	1.92701	5.08244	8.13439
ENSRNOG00000055849	Lpcat2b	14	3355894	3359300	3407	-	protein_coding	6.95651	8.85366	5.05936	-0.279442	0.279442	1.05425	0.0882574	0.831259	11.4808	6.95239	7.25906	10.6291	7.94699	4.14598	3.38262	9.63507	4.06595	4.06719
ENSRNOG00000038786	AC127084.3	13	78982261	78988774	6514	-	antisense	7.39634	4.83016	9.96253	0.252147	-0.252147	1.05395	0.0883184	0.831259	5.74039	3.9728	1.03701	7.44034	5.96025	17.6204	3.38262	4.81753	14.2308	9.76127
ENSRNOG00000004307	Tor3a	13	74252405	74276964	24560	-	protein_coding	389.014	346.589	431.439	0.244483	-0.244483	1.05388	0.0883316	0.831259	374.082	336.695	247.845	326.312	448.012	439.474	436.358	306.395	462.502	512.467
ENSRNOG00000000888	Sbds	12	29921443	29930600	9158	+	protein_coding	1643.77	1550.86	1736.67	0.151601	-0.151601	1.05381	0.0883468	0.831259	1578.61	1523.57	1379.22	1454.06	1818.87	1558.89	1764.6	1679.39	1724.98	1955.51
ENSRNOG00000058692	Slc26a4	6	50808923	50846965	38043	-	protein_coding	11.5955	14.216	8.9749	-0.290468	0.290468	1.05349	0.088412	0.831259	6.69712	11.9184	19.7032	14.8807	17.8807	9.32846	10.1479	7.70806	7.11541	10.5747
ENSRNOG00000010657	LOC100363289	8	87205311	87213809	8499	+	protein_coding	5.51239	3.84681	7.17797	0.270008	-0.270008	1.05314	0.0884835	0.831259	2.8702	2.9796	6.22205	3.18872	3.9735	10.365	9.02031	6.74455	4.06595	5.69407
ENSRNOG00000006908	Pou3f2	5	36681528	36683356	1829	-	protein_coding	397.527	357.655	437.398	0.233022	-0.233022	1.05308	0.0884961	0.831259	362.601	349.606	300.733	311.431	463.906	384.54	483.714	351.68	406.595	560.459
ENSRNOG00000013946	Rnf149	9	46286657	46309451	22795	-	protein_coding	353.265	376.07	330.459	-0.169266	0.169266	1.05303	0.0885052	0.831259	347.294	407.212	408.581	334.815	382.449	278.817	361.94	372.877	305.963	332.697
ENSRNOG00000029586	AC128059.1	8	116776494	116779156	2663	+	protein_coding	629.241	406.366	852.117	0.248558	-0.248558	1.05286	0.0885393	0.831259	614.222	161.891	103.701	542.082	609.932	1655.28	209.722	309.286	1245.2	841.096
ENSRNOG00000006432	Trnt1	4	138855641	138869217	13577	+	protein_coding	189.407	199.321	179.493	-0.142667	0.142667	1.05281	0.0885493	0.831259	195.173	203.606	185.625	196.638	215.562	172.058	182.661	186.92	180.935	174.889
ENSRNOG00000005652	Cntn4	4	138269142	138787525	518384	+	protein_coding	481.852	539.819	423.885	-0.257448	0.257448	1.05255	0.088604	0.831259	637.184	567.117	553.763	460.238	480.793	628.116	479.204	347.826	312.062	352.219
ENSRNOG00000001611	Rpl24	11	47116886	47122095	5210	-	protein_coding	959.622	910.772	1008.47	0.138329	-0.138329	1.05235	0.0886437	0.831259	783.564	924.668	880.421	931.106	1034.1	927.663	1023.81	997.23	1094.76	998.903
ENSRNOG00000057626	Kif1b	5	165938576	166133491	194916	-	protein_coding	26186.8	26994.6	25379	-0.0870104	0.0870104	1.05222	0.0886711	0.831259	26462.3	26045.7	28699.2	27008.4	26757.5	25197.2	25341.4	27764.4	24157.8	24434.1
ENSRNOG00000005888	Fsip1	3	109969152	110021149	51998	-	protein_coding	70.8745	54.2394	87.5095	0.28818	-0.28818	1.0522	0.0886747	0.831259	77.4953	34.762	23.8512	60.5856	74.5031	133.708	49.6117	53.9564	122.995	77.2767
ENSRNOG00000022565	Lrrc25	16	20558222	20562399	4178	-	protein_coding	6.89266	4.15519	9.63013	0.234827	-0.234827	1.05159	0.0888	0.831259	7.65386	1.9864	0	3.18872	7.94699	18.6569	9.02031	4.81753	9.14838	6.50751
ENSRNOG00000016603	Rtn2	1	80195532	80208448	12917	+	protein_coding	1067.56	1169.26	965.849	-0.225237	0.225237	1.0515	0.088817	0.831259	959.602	1042.86	1450.78	1352.02	1041.06	900.715	835.507	1253.52	966.679	872.82
ENSRNOG00000018651	Agtpbp1	17	5511385	5614435	103051	+	protein_coding	2808.48	3144.24	2472.71	-0.256188	0.256188	1.05136	0.0888469	0.831259	2628.14	2530.67	4180.18	3808.39	2573.83	2502.1	1926.96	3247.02	2644.9	2042.55
ENSRNOG00000009054	Elmod1	8	58486078	58542844	56767	-	protein_coding	2262.83	2500.9	2024.76	-0.239432	0.239432	1.05095	0.0889306	0.831259	2695.11	2054.93	3089.25	2525.46	2139.73	2564.29	1647.33	2250.75	2163.08	1498.35
ENSRNOG00000004863	Mpped2	3	97721668	97896422	174755	+	protein_coding	322.421	358.888	285.954	-0.249494	0.249494	1.05069	0.088984	0.831259	355.904	353.579	484.283	344.382	256.291	289.182	315.711	346.863	271.402	206.614
ENSRNOG00000005457	Lamp5	3	129018592	129031521	12930	+	protein_coding	104.306	136.747	71.8651	-0.264134	0.264134	1.05036	0.089052	0.831259	109.067	132.095	207.402	193.449	41.7217	79.8101	52.9943	139.709	72.1706	14.6419
ENSRNOG00000008340	RGD1309779	8	68308286	68312909	4624	-	protein_coding	38.7818	43.5846	33.9791	-0.26289	0.26289	1.04978	0.0891694	0.831259	45.9231	38.7348	53.9245	43.5791	35.7615	44.5693	37.2088	31.7957	29.4781	26.8435
ENSRNOG00000034168	Gemin7l1	4	78954599	78954997	399	-	protein_coding	15.6393	18.3155	12.9631	-0.286717	0.286717	1.04951	0.0892259	0.831259	18.1779	18.8708	16.5921	18.0694	19.8675	10.365	11.2754	13.4891	14.2308	15.4553
ENSRNOG00000020873	Nphs1	1	88922433	88950559	28127	+	protein_coding	5.86153	7.91558	3.80748	-0.249128	0.249128	1.04947	0.0892343	0.831259	8.61059	5.95919	14.5181	8.50325	1.98675	6.21897	2.25508	3.85403	5.08244	1.62688
ENSRNOG00000005180	Vstm2a	14	99529284	99554479	25196	+	protein_coding	499.595	632.302	366.888	-0.279389	0.279389	1.04905	0.0893211	0.831259	403.741	528.382	1286.93	664.316	278.145	284	257.079	711.068	414.727	167.568
ENSRNOG00000014909	Sh2d5	5	156613741	156626529	12789	+	protein_coding	740.654	790.687	690.622	-0.174321	0.174321	1.04904	0.0893226	0.831259	682.15	740.927	778.794	930.043	821.521	687.196	580.683	747.681	660.717	776.834
ENSRNOG00000015858	Hyal1	8	116332796	116335435	2640	+	protein_coding	857.653	790.971	924.334	0.195462	-0.195462	1.049	0.0893309	0.831259	728.073	836.274	754.942	705.77	929.798	861.328	1146.71	821.871	788.794	1002.97
ENSRNOG00000025384	Slc2a10	3	162181974	162194804	12831	+	protein_coding	539.458	462.26	616.656	0.275446	-0.275446	1.04866	0.0894004	0.831259	496.544	365.497	263.4	543.145	642.713	631.226	640.442	428.761	643.436	739.416
ENSRNOG00000004410	Pax6	3	95707386	95728624	21239	+	protein_coding	328.034	294.111	361.956	0.236747	-0.236747	1.04843	0.0894473	0.831259	336.77	326.763	220.883	228.525	357.615	332.715	389.001	301.578	349.672	436.817
ENSRNOG00000009289	Galk2	3	118136838	118268836	131999	+	protein_coding	594.952	556.904	633.001	0.167658	-0.167658	1.04802	0.0895331	0.831259	628.573	528.382	486.357	559.089	582.117	702.744	558.132	564.615	715.607	623.908
ENSRNOG00000023529	Rpl5	14	2860965	2867397	6433	-	protein_coding	1258.85	1201.07	1316.64	0.12589	-0.12589	1.0478	0.0895779	0.831259	1170.08	1291.16	1132.41	1166.01	1245.69	1167.09	1456.78	1241	1326.52	1391.79
ENSRNOG00000051420	Cables2	3	175631881	175644988	13108	-	protein_coding	325.787	360.567	291.007	-0.240837	0.240837	1.04751	0.0896367	0.831259	297.544	346.627	465.617	404.967	288.079	272.598	254.824	390.22	283.6	253.793
ENSRNOG00000002944	RGD1304587	10	45559578	45561997	2420	+	protein_coding	268.838	252.755	284.922	0.159262	-0.159262	1.04626	0.0898952	0.831259	238.226	254.259	257.178	235.965	278.145	316.131	243.548	265.928	315.111	283.89
ENSRNOG00000014654	LOC691807	2	227095487	227097246	1760	+	protein_coding	2328.29	2232.57	2424	0.114178	-0.114178	1.04595	0.08996	0.831259	2028.27	2088.7	2374.75	2373.47	2297.67	2370.47	2481.71	2602.43	2237.29	2428.12
ENSRNOG00000015616	Rgs14	17	9777842	9792007	14166	-	protein_coding	187.286	227.769	146.803	-0.28973	0.28973	1.04573	0.0900064	0.831259	151.164	213.538	401.322	247.657	125.165	163.766	95.8408	209.081	188.05	77.2767
ENSRNOG00000031479	Hdlbp	9	100554563	100624638	70076	-	protein_coding	7997.3	8170.21	7824.38	-0.0617135	0.0617135	1.04516	0.0901232	0.831259	8283.39	8003.2	8276.37	8423.53	7864.54	7891.88	7613.14	8052.99	8036.35	7527.56
ENSRNOG00000049908	AABR07037436.1	X	20733922	20866251	132330	-	antisense	412.28	432.279	392.281	-0.132111	0.132111	1.04494	0.0901688	0.831259	448.707	405.225	421.026	430.477	455.959	422.89	356.302	356.498	427.941	397.772
ENSRNOG00000002660	Magee1	X	76083549	76087117	3569	+	protein_coding	1141.29	1336.79	945.786	-0.287153	0.287153	1.04448	0.0902656	0.831259	1167.21	1179.92	2011.8	1557.16	767.878	957.722	788.15	1406.72	1017.5	558.833
ENSRNOG00000013690	Clba1	6	137386422	137393506	7085	+	protein_coding	378.271	335.971	420.571	0.247195	-0.247195	1.04431	0.0903004	0.831259	368.342	288.028	284.14	323.123	416.224	533.795	308.946	322.775	485.881	451.459
ENSRNOG00000033133	Nae1	19	653510	680378	26869	+	protein_coding	612.812	637.997	587.626	-0.115684	0.115684	1.0443	0.090303	0.831259	630.486	631.675	683.389	618.611	625.826	571.109	626.912	622.425	594.645	523.041
ENSRNOG00000011669	Gstcd	2	238109490	238253287	143798	-	protein_coding	57.0533	50.3567	63.7499	0.255002	-0.255002	1.04407	0.0903506	0.831259	41.1395	50.6532	54.9615	41.4533	63.576	68.4087	56.377	48.1753	66.0717	79.717
ENSRNOG00000021012	Rfx5	2	196120580	196128095	7516	+	protein_coding	969.027	921.449	1016.6	0.134011	-0.134011	1.04405	0.0903546	0.831259	895.501	932.614	795.386	971.496	1012.25	1096.61	967.429	933.638	1024.62	1060.72
ENSRNOG00000004152	Lrp12	7	78859784	78930832	71049	-	protein_coding	1008.38	1099.02	917.737	-0.216753	0.216753	1.0438	0.0904063	0.831259	1154.78	1041.87	1365.74	1041.65	891.057	1047.9	880.608	1109	810.14	741.043
ENSRNOG00000036663	Foxk2	10	110469290	110518848	49559	+	protein_coding	1938.49	2060.16	1816.82	-0.16526	0.16526	1.04373	0.0904202	0.831259	1942.17	2005.27	2405.86	2184.27	1763.24	1833.56	1807.45	2093.7	1749.37	1600.03
ENSRNOG00000026037	Plb1	6	25397537	25507073	109537	-	protein_coding	10.3859	12.9154	7.8565	-0.284487	0.284487	1.0437	0.0904277	0.831259	17.2212	7.94559	11.4071	18.0694	9.93374	8.29196	5.6377	4.81753	13.2143	7.32095
ENSRNOG00000000457	Tap1	20	3979035	3989669	10635	+	protein_coding	543.633	481.13	606.136	0.25056	-0.25056	1.04352	0.0904657	0.831259	474.539	518.45	383.693	392.212	636.753	654.029	634.805	392.147	660.717	688.983
ENSRNOG00000005287	Syne3	6	128641214	128727374	86161	-	protein_coding	33.6883	26.5242	40.8525	0.289596	-0.289596	1.04335	0.0904997	0.831259	44.9664	20.8572	16.5921	23.3839	26.8211	49.7518	19.1682	30.8322	54.8903	49.6198
ENSRNOG00000005673	Runx1t1	5	27312928	27442841	129914	+	protein_coding	245.817	299.098	192.535	-0.28918	0.28918	1.04329	0.0905136	0.831259	183.693	239.361	505.023	382.646	184.768	180.35	116.137	318.921	227.693	119.576
ENSRNOG00000016353	Nim1k	2	52448715	52492509	43795	-	protein_coding	770.323	718.763	821.882	0.174021	-0.174021	1.04325	0.0905202	0.831259	714.679	745.893	548.578	778.047	806.62	807.43	874.97	736.119	817.256	873.633
ENSRNOG00000003847	Gid4	10	46783979	46810524	26546	+	protein_coding	1833.37	1792.59	1874.16	0.0628334	-0.0628334	1.04262	0.0906526	0.831259	1799.61	1790.74	1730.77	1778.24	1863.57	1918.55	1870.59	1834.52	1899.81	1847.32
ENSRNOG00000014369	Slc27a4	3	8363937	8376858	12922	+	protein_coding	1503.82	1642.56	1365.09	-0.22027	0.22027	1.04256	0.0906656	0.831259	1367.17	1516.62	2064.68	1838.83	1425.49	1272.82	1240.29	1711.19	1460.69	1140.44
ENSRNOG00000061650	AC128059.5	8	116771982	116773868	1887	+	protein_coding	821.321	521.534	1121.11	0.241996	-0.241996	1.04243	0.0906925	0.831259	818.006	190.694	123.404	704.707	770.858	2247.12	260.462	377.695	1605.03	1115.22
ENSRNOG00000047575	Dhx34	1	78090044	78112488	22445	-	protein_coding	252.262	237.809	266.716	0.154902	-0.154902	1.04224	0.090732	0.831259	237.27	261.211	230.216	218.959	241.39	268.452	262.717	249.548	242.94	309.92
ENSRNOG00000011000	Rims1	9	28442229	28973246	531018	-	protein_coding	1953.42	2262.65	1644.2	-0.282434	0.282434	1.04186	0.0908111	0.831259	1614.96	2050.96	3192.95	2916.61	1537.74	1629.37	1322.6	2461.76	1682.29	1124.99
ENSRNOG00000014044	Pank4	5	172367398	172384269	16872	+	protein_coding	571.781	602.82	540.741	-0.146341	0.146341	1.04165	0.090856	0.831259	543.424	562.151	664.723	669.631	574.17	577.328	524.306	548.235	572.282	481.556
ENSRNOG00000000857	Msh5	20	5020667	5037088	16422	-	protein_coding	14.2111	11.4339	16.9883	0.2897	-0.2897	1.04117	0.0909554	0.831259	8.61059	13.9048	9.33308	7.44034	17.8807	18.6569	16.9131	15.4161	19.3133	14.6419
ENSRNOG00000020704	Tkfc	1	226644200	226657408	13209	-	protein_coding	377.908	341.863	413.954	0.225019	-0.225019	1.04117	0.0909565	0.831259	393.217	354.572	242.66	359.262	359.602	438.438	351.792	339.154	505.194	435.19
ENSRNOG00000015813	Ubr2	9	16003058	16080152	77095	+	protein_coding	1907.33	1847.58	1967.08	0.0879154	-0.0879154	1.04109	0.0909725	0.831259	1968.95	1851.32	1779.51	1828.2	1809.93	2095.79	1897.65	1863.42	2044.16	1934.36
ENSRNOG00000012965	Themis2	5	150970909	150987081	16173	-	protein_coding	80.5656	61.8773	99.2539	0.286182	-0.286182	1.04042	0.0911139	0.831259	88.9761	39.728	31.1103	54.2082	95.3639	144.073	57.5045	53.9564	138.242	102.493
ENSRNOG00000005502	Ankib1	4	27473477	27597206	123730	+	protein_coding	1993.57	2048.73	1938.41	-0.0782134	0.0782134	1.04022	0.0911557	0.831259	2050.28	1899.99	2174.61	2084.36	2034.43	1907.15	1948.39	2006.02	1914.05	1916.46
ENSRNOG00000019746	Paf1	1	85362268	85368031	5764	-	protein_coding	1999.45	1916.47	2082.42	0.11464	-0.11464	1.0402	0.0911601	0.831259	2073.24	1882.11	1727.66	1843.08	2056.28	2139.33	2023.93	1943.39	2231.19	2074.27
ENSRNOG00000060851	AC105662.3	5	173003557	173004039	483	-	pseudogene	5.08923	3.40205	6.77642	0.252791	-0.252791	1.04019	0.0911615	0.831259	3.82693	2.9796	3.11103	2.12581	4.96687	8.29196	3.38262	2.89052	7.11541	12.2016
ENSRNOG00000015910	Lmntd1	4	179651164	179904844	253681	-	protein_coding	4.33275	2.61614	6.04936	0.232948	-0.232948	1.04013	0.0911733	0.831259	3.82693	0.993199	4.14804	2.12581	1.98675	12.4379	3.38262	3.85403	8.1319	2.44032
ENSRNOG00000015956	Usp29	1	69988673	70003582	14910	-	protein_coding	1606.53	1748.19	1464.87	-0.213664	0.213664	1.04006	0.0911888	0.831259	1702.03	1537.47	2031.5	1960	1509.93	1725.76	1279.76	1789.23	1330.58	1199.01
ENSRNOG00000009267	B3gnt2	14	107592336	107617161	24826	-	protein_coding	296.741	318.406	275.076	-0.187514	0.187514	1.03939	0.09133	0.831259	319.548	307.892	354.657	318.872	291.059	341.007	255.951	282.308	276.485	219.629
ENSRNOG00000055308	AABR07067310.1	9	39501441	39532040	30600	-	lincRNA	6.99707	9.26438	4.72976	-0.256667	0.256667	1.03827	0.0915658	0.831259	8.61059	11.9184	14.5181	5.31453	5.96025	10.365	3.38262	4.81753	1.01649	4.06719
ENSRNOG00000020517	Prrg2	1	101046563	101054851	8289	-	protein_coding	81.2776	69.8891	92.6661	0.272295	-0.272295	1.03819	0.0915826	0.831259	69.8414	74.4899	45.6284	69.0889	90.3971	105.723	96.9684	55.8834	88.4344	116.322
ENSRNOG00000057815	Ccdc191	11	61678045	61748768	70724	-	protein_coding	128.391	108.648	148.133	0.27984	-0.27984	1.0377	0.0916858	0.831259	136.813	79.4559	90.2198	126.486	110.265	193.825	102.606	96.3507	206.347	141.538
ENSRNOG00000053635	Zkscan8	17	45078556	45097013	18458	+	protein_coding	843.321	795.658	890.983	0.151442	-0.151442	1.03731	0.0917683	0.831259	880.193	750.859	722.795	748.286	876.156	985.707	811.828	824.762	854.866	977.754
ENSRNOG00000024460	Tars3	1	126523169	126559489	36321	+	protein_coding	396.131	438.071	354.192	-0.2393	0.2393	1.0368	0.0918762	0.831259	402.784	411.184	585.91	451.735	338.741	346.189	322.476	463.447	359.836	279.01
ENSRNOG00000028077	Cfap44	11	61162628	61234944	72317	-	protein_coding	1307.97	824.28	1791.67	0.23882	-0.23882	1.03665	0.091907	0.831259	1494.42	249.293	144.144	993.817	1239.73	3517.87	550.239	694.689	2532.07	1663.48
ENSRNOG00000003105	Kif19	10	103308392	103334466	26075	+	protein_coding	388.995	276.213	501.776	0.26846	-0.26846	1.03665	0.0919076	0.831259	433.4	191.687	69.4796	259.349	427.151	822.977	196.192	259.183	674.947	555.579
ENSRNOG00000015288	Dip2c	17	63635086	63808464	173379	+	protein_coding	2288.95	2407.02	2170.88	-0.139627	0.139627	1.03614	0.0920154	0.831259	2381.31	2165.17	2469.12	2672.15	2347.34	2324.86	2018.3	2461.76	2057.37	1992.11
ENSRNOG00000056781	Cfap221	13	35953088	36022197	69110	-	protein_coding	76.7667	50.7347	102.799	0.250287	-0.250287	1.03601	0.0920426	0.831259	93.7597	15.8912	11.4071	53.1453	79.4699	177.241	45.1016	50.1024	138.242	103.307
ENSRNOG00000014576	Dock3	8	115629583	115981910	352328	-	protein_coding	1926.54	2091.5	1761.57	-0.209234	0.209234	1.0356	0.0921288	0.831259	2343.99	1787.76	2596.67	1897.29	1831.78	2051.22	1657.48	2011.8	1471.87	1615.49
ENSRNOG00000051170	Ddx17	7	120761826	120780641	18816	-	protein_coding	8278.64	7934.29	8622.99	0.11512	-0.11512	1.03539	0.0921743	0.831259	8025.07	7825.42	7376.24	8509.63	7935.07	9576.18	8410.31	7653.14	8621.84	8853.47
ENSRNOG00000007504	Actr10	6	93385457	93411576	26120	+	protein_coding	1905.85	1988.37	1823.32	-0.119704	0.119704	1.03527	0.0921988	0.831259	1908.68	1908.93	2155.94	2062.04	1906.29	1746.49	1896.52	2005.06	1844.92	1623.62
ENSRNOG00000046245	AABR07057423.1	7	70343527	70348780	5254	-	protein_coding	244.798	263.05	226.545	-0.189407	0.189407	1.03517	0.09222	0.831259	249.707	234.395	315.251	278.481	237.416	226.992	234.528	268.818	202.281	200.106
ENSRNOG00000033688	Cep170b	6	137288810	137311932	23123	+	protein_coding	4143.75	4567.06	3720.44	-0.234276	0.234276	1.0349	0.0922789	0.831259	4283.29	3831.76	5308.45	5809.84	3601.98	3867.16	2963.17	4462.96	4178.78	3130.11
ENSRNOG00000020703	Sipa1l3	1	87260835	87468288	207454	-	protein_coding	1508.36	1662.69	1354.03	-0.234463	0.234463	1.03476	0.092308	0.831259	1687.68	1527.54	2216.09	1691.08	1191.06	1435.55	1148.96	1686.14	1314.32	1185.18
ENSRNOG00000008392	Sbf1	7	130261552	130288509	26958	-	protein_coding	4834.49	4983.94	4685.04	-0.0871278	0.0871278	1.03422	0.0924233	0.831259	5058.24	4768.35	5177.79	5291.15	4624.16	4809.34	4546.24	4845.48	4742.93	4481.24
ENSRNOG00000014686	Kcnd3	2	207923775	208140727	216953	+	protein_coding	1393.36	1530.53	1256.19	-0.229087	0.229087	1.03415	0.0924384	0.831259	1577.65	1299.1	1994.17	1446.62	1335.1	1373.36	1008.02	1593.64	1265.53	1040.39
ENSRNOG00000022736	Cdkn2aip	16	47665816	47669093	3278	+	protein_coding	567.418	527.487	607.349	0.18032	-0.18032	1.03344	0.0925888	0.831259	565.429	557.185	416.878	490	607.945	645.737	613.381	517.403	656.651	603.572
ENSRNOG00000032261	Cyp2d4	7	123599266	123608436	9171	-	protein_coding	702.15	576.087	828.213	0.286919	-0.286919	1.03262	0.0927646	0.831259	399.914	752.845	406.507	440.043	881.123	522.394	1049.74	611.827	749.151	1207.96
ENSRNOG00000032048	Zfp462	5	71742911	71823139	80229	+	protein_coding	2311.06	2059.86	2562.25	0.242467	-0.242467	1.03228	0.0928376	0.831259	2506.64	1818.55	1741.14	1962.12	2270.85	3188.26	1929.22	2035.89	3296.47	2361.41
ENSRNOG00000026344	Togaram2	6	23359009	23404368	45360	-	protein_coding	413.526	289.369	537.683	0.263687	-0.263687	1.03212	0.0928716	0.831259	401.827	126.136	93.3308	380.52	445.032	877.912	187.172	258.22	794.893	570.221
ENSRNOG00000016360	Gps2	10	56524468	56526987	2520	+	protein_coding	354.175	335.561	372.789	0.141687	-0.141687	1.03206	0.0928844	0.831259	361.645	339.674	332.88	286.985	356.621	379.357	374.343	334.337	374.067	401.839
ENSRNOG00000028523	Tctn1	12	39790965	39824064	33100	+	protein_coding	1171.86	984.159	1359.56	0.281693	-0.281693	1.03158	0.0929861	0.831259	1251.41	677.362	654.353	1127.74	1209.93	1863.62	921.2	944.237	1769.7	1299.06
ENSRNOG00000002115	Sod1	11	30363280	30368862	5583	+	protein_coding	3845.65	3697.97	3993.34	0.107022	-0.107022	1.03106	0.0930973	0.831259	3481.55	3671.86	3517.53	3614.94	4203.96	3779.06	4035.46	4040.95	3907.38	4203.85
ENSRNOG00000012665	Nmrk1	1	234721974	234749447	27474	-	protein_coding	154.775	145.706	163.845	0.153742	-0.153742	1.03095	0.0931216	0.831259	145.423	146	143.107	136.052	157.947	172.058	164.621	150.307	172.803	159.434
ENSRNOG00000054765	Renbp	X	156854594	156863528	8935	+	protein_coding	437.636	395.502	479.77	0.22582	-0.22582	1.03089	0.0931343	0.831259	379.823	449.919	360.879	320.998	465.893	392.832	578.428	427.797	411.677	588.116
ENSRNOG00000000693	Svop	12	48292273	48351084	58812	+	protein_coding	1875.09	2130.5	1619.68	-0.268726	0.268726	1.03084	0.0931461	0.831259	2007.22	1919.85	3000.07	2281	1444.37	1672.9	1471.44	2289.29	1595.88	1068.86
ENSRNOG00000061361	Gm26330	5	136022594	136022697	104	-	snoRNA	7.87088	5.79037	9.9514	0.276422	-0.276422	1.03065	0.0931853	0.831259	10.5241	5.95919	3.11103	6.37744	2.98012	6.21897	12.4029	10.5986	9.14838	11.3881
ENSRNOG00000013147	Cacna1d	16	6112150	6405117	292968	-	protein_coding	801.838	873.596	730.079	-0.215271	0.215271	1.03065	0.0931855	0.831259	862.972	744.899	1097.16	972.559	690.395	843.707	646.08	832.47	674.947	653.192
ENSRNOG00000002795	Cog1	10	102167771	102180569	12799	+	protein_coding	749.669	719.489	779.849	0.113258	-0.113258	1.03048	0.0932218	0.831259	685.977	676.369	749.757	717.462	767.878	751.459	711.477	777.55	823.355	835.402
ENSRNOG00000014744	Pacs2	6	137824213	137887418	63206	+	protein_coding	2702.88	2823.25	2582.51	-0.122724	0.122724	1.03037	0.0932458	0.831259	3110.34	2778.97	2866.29	2861.34	2499.33	2403.63	2838.02	2685.29	2516.82	2468.79
ENSRNOG00000060869	Irak1	X	156716604	156725977	9374	+	protein_coding	4145.2	3984.15	4306.24	0.108064	-0.108064	1.0303	0.0932616	0.831259	3847.02	4269.76	3745.68	3979.52	4078.79	4126.29	4656.74	3970.61	4160.48	4617.08
ENSRNOG00000012608	Tmem212	2	113584424	113616766	32343	-	protein_coding	374.114	247.764	500.464	0.249247	-0.249247	1.03002	0.0933219	0.831259	382.693	107.266	44.5914	288.048	416.224	932.846	192.809	211.008	659.7	505.959
ENSRNOG00000017091	Slc25a46	18	24369125	24397551	28427	-	protein_coding	1635.76	1750.89	1520.63	-0.18096	0.18096	1.02997	0.0933321	0.831259	1568.08	1703.34	1997.28	1867.53	1618.21	1486.33	1602.23	1845.12	1424.1	1245.38
ENSRNOG00000009106	C2cd4b	8	73593310	73594332	1023	+	protein_coding	18.0951	21.8611	14.3291	-0.287603	0.287603	1.02967	0.0933964	0.831259	21.0481	11.9184	25.9252	26.5727	23.841	15.5474	13.5305	13.4891	7.11541	21.9629
ENSRNOG00000026742	Ypel5	6	24064738	24084757	20020	+	protein_coding	2978.28	2796.29	3160.27	0.161319	-0.161319	1.02932	0.0934711	0.831259	2956.3	2757.12	2312.53	2660.45	3295.02	3372.76	3039.85	2808.62	3222.26	3357.88
ENSRNOG00000004786	Cyp4f1	7	15179467	15190796	11330	-	protein_coding	281.584	239.648	323.519	0.276297	-0.276297	1.02903	0.093534	0.831259	274.582	292.001	143.107	194.512	294.039	240.467	405.914	234.132	310.029	427.055
ENSRNOG00000027341	Tenm2	10	20844899	21265026	420128	-	protein_coding	1727.04	2018.43	1435.65	-0.284038	0.284038	1.02901	0.093539	0.831259	1783.35	1670.56	3114.14	2195.96	1328.14	1609.68	1080.18	2234.37	1376.32	877.701
ENSRNOG00000018395	Usp40	9	95072112	95143142	71031	-	protein_coding	461.109	424.103	498.114	0.199345	-0.199345	1.02805	0.0937452	0.831259	462.102	466.804	367.101	364.577	459.932	469.532	552.494	385.403	507.227	575.915
ENSRNOG00000042731	Slc25a18	4	153330069	153350446	20378	+	protein_coding	6493.96	5382.31	7605.6	0.284506	-0.284506	1.02802	0.0937513	0.831259	5631.32	5860.87	2541.71	5095.57	7782.09	7201.57	7623.29	4350.23	8562.89	10290
ENSRNOG00000021157	Ctss	2	197655786	197679458	23673	+	protein_coding	4.77346	2.38253	7.16438	0.194292	-0.194292	1.02789	0.0937805	0.831259	3.82693	1.9864	0	2.12581	3.9735	10.365	11.2754	0.963507	1.01649	12.2016
ENSRNOG00000015619	Agfg1	9	88607508	88662224	54717	+	protein_coding	923.592	965.525	881.66	-0.12481	0.12481	1.02776	0.0938084	0.831259	983.521	908.777	1040.12	1015.08	880.13	953.576	850.165	945.2	850.8	808.558
ENSRNOG00000022199	Zmynd12	5	138470069	138505556	35488	+	protein_coding	160.582	120.552	200.612	0.279243	-0.279243	1.02766	0.0938296	0.831259	183.693	70.5171	43.5544	137.115	167.88	285.036	115.009	104.059	290.715	208.24
ENSRNOG00000054751	Lmbrd2	2	58534476	58590758	56283	+	protein_coding	672.569	739.848	605.289	-0.230856	0.230856	1.02657	0.0940652	0.831259	684.063	662.464	969.603	809.934	573.177	580.437	572.79	778.514	601.76	492.944
ENSRNOG00000052307	Spats2	7	140829076	140880109	51034	+	protein_coding	1032.34	1068.16	996.532	-0.0975064	0.0975064	1.02589	0.0942133	0.831259	988.304	1111.39	1143.82	1082.04	1015.23	989.853	1057.63	989.522	972.778	972.873
ENSRNOG00000017396	Marchf5	1	255842783	255863142	20360	+	protein_coding	1961.62	2041.65	1881.6	-0.113292	0.113292	1.02548	0.0943008	0.831259	1868.5	2052.94	2169.42	2108.81	2008.6	1800.39	2043.1	2020.47	1799.18	1744.83
ENSRNOG00000008524	Glcci1	4	34282625	34614438	331814	+	protein_coding	760.773	788.614	732.933	-0.10267	0.10267	1.02529	0.0943441	0.831259	788.347	796.546	760.127	800.368	797.68	696.525	773.492	801.638	682.063	710.946
ENSRNOG00000014659	Ebpl	15	41668119	41691518	23400	-	protein_coding	410.489	360.423	460.556	0.256275	-0.256275	1.02522	0.0943591	0.831259	416.178	299.946	251.993	327.375	506.621	522.394	403.659	346.863	497.062	532.803
ENSRNOG00000014284	Elof1	8	23125988	23130877	4890	-	protein_coding	1133.66	983.511	1283.81	0.265286	-0.265286	1.02514	0.0943758	0.831259	1230.36	790.587	669.908	965.119	1261.59	1481.15	957.281	952.908	1629.43	1398.3
ENSRNOG00000028155	Dnaaf2	6	91481954	91490366	8413	-	protein_coding	631.119	587.223	675.014	0.179309	-0.179309	1.02452	0.0945112	0.831259	645.794	512.491	505.023	627.115	645.693	707.926	554.749	648.44	768.464	695.49
ENSRNOG00000020456	Nucb2	1	185104656	185143272	38617	-	protein_coding	914.225	820.648	1007.8	0.233912	-0.233912	1.02445	0.0945256	0.831259	887.847	817.403	596.28	785.488	1016.22	1057.23	803.935	824.762	1273.66	1079.43
ENSRNOG00000020673	Pbxip1	2	188766535	188776439	9905	+	protein_coding	5704.82	5068.95	6340.7	0.245154	-0.245154	1.02422	0.0945769	0.831259	5019.02	5950.26	3709.38	4437.63	6228.46	5656.16	7578.19	4423.46	6503.48	7542.21
ENSRNOG00000010448	Ptbp1	7	12663965	12673718	9754	-	protein_coding	1656.43	1492.36	1820.5	0.229317	-0.229317	1.0241	0.0946019	0.831259	1737.43	1562.3	1109.6	1273.36	1779.13	1951.72	1754.45	1334.46	2029.92	2031.97
ENSRNOG00000002917	Sec14l5	10	10591251	10629735	38485	-	protein_coding	10.6341	6.73186	14.5364	0.237513	-0.237513	1.02231	0.0949928	0.831259	14.351	3.9728	2.07402	5.31453	7.94699	21.7664	5.6377	4.81753	27.4452	13.015
ENSRNOG00000019701	RGD1597339	1	225085282	225087266	1985	+	protein_coding	175.015	162.531	187.499	0.179756	-0.179756	1.02222	0.0950129	0.831259	159.774	171.823	165.921	140.304	174.834	163.766	226.635	174.395	196.182	176.516
ENSRNOG00000012962	Nudt16	8	113672758	113675128	2371	-	protein_coding	454.797	433.548	476.046	0.128092	-0.128092	1.0222	0.0950156	0.831259	438.183	472.763	398.211	460.238	398.343	447.766	508.52	478.863	447.254	497.825
ENSRNOG00000054907	AABR07012100.2	2	185437773	185438589	817	-	lincRNA	30.8587	35.7295	25.988	-0.27917	0.27917	1.02216	0.0950254	0.831259	29.6587	29.796	54.9615	40.3904	23.841	31.0949	23.6783	26.9782	25.4122	22.7763
ENSRNOG00000006898	Mrps16	15	4351292	4353694	2403	+	protein_coding	437.285	413.677	460.894	0.144384	-0.144384	1.02176	0.0951121	0.831259	426.702	457.865	400.285	391.149	392.383	408.379	532.198	443.213	443.188	477.489
ENSRNOG00000045665	Amigo1	2	210977938	210982579	4642	+	protein_coding	1309.7	1429.43	1189.96	-0.21796	0.21796	1.02171	0.0951241	0.831259	1235.14	1346.78	1845.88	1526.33	1193.04	1310.13	1081.31	1461.64	1114.07	982.634
ENSRNOG00000005286	Coch	6	72359791	72373695	13905	+	protein_coding	42.0691	56.4254	27.7128	-0.245754	0.245754	1.02077	0.0953301	0.831259	39.226	52.6396	100.59	64.8373	24.8344	20.7299	11.2754	54.9199	46.7584	4.88063
ENSRNOG00000026177	Mgam	4	68849033	68996961	147929	+	protein_coding	107.193	124.882	89.5028	-0.281735	0.281735	1.02072	0.095341	0.831259	86.1059	134.082	192.884	132.863	78.4766	104.686	80.0553	116.584	88.4344	57.7542
ENSRNOG00000004118	Frmpd4	X	28072826	28204260	131435	+	protein_coding	856.218	965.282	747.153	-0.260725	0.260725	1.02065	0.095357	0.831259	1013.18	771.716	1262.04	1068.22	711.256	961.868	585.193	934.602	715.607	538.497
ENSRNOG00000020776	Dhcr7	1	217018916	217034904	15989	+	protein_coding	1264.52	1363.71	1165.32	-0.196056	0.196056	1.02028	0.0954378	0.831259	1290.63	1300.1	1583.51	1517.83	1126.49	1170.2	1177.15	1435.63	1088.66	954.977
ENSRNOG00000004821	Sntb1	7	95397113	95669809	272697	-	protein_coding	369.001	329.8	408.202	0.238552	-0.238552	1.01997	0.095506	0.831259	334.856	358.545	233.327	305.054	417.217	384.54	452.143	298.687	412.694	492.944
ENSRNOG00000010116	Leo1	8	82380757	82405644	24888	+	protein_coding	870.496	845.445	895.547	0.0823562	-0.0823562	1.01989	0.0955235	0.831259	856.275	816.41	803.682	873.709	877.15	892.423	877.225	893.171	884.344	930.574
ENSRNOG00000011613	Ppip5k2	9	111220858	111286185	65328	+	protein_coding	631.666	688.077	575.255	-0.21412	0.21412	1.01979	0.0955458	0.831259	561.602	635.647	761.164	848.199	633.773	545.197	487.097	744.791	559.068	540.123
ENSRNOG00000047455	Cdhr3	6	52345240	52401853	56614	-	protein_coding	19.9873	13.6891	26.2855	0.25507	-0.25507	1.01871	0.0957839	0.831259	13.3942	2.9796	10.3701	14.8807	26.8211	46.6423	10.1479	14.4526	32.5276	27.6569
ENSRNOG00000008831	Hcn2	7	12851739	12874215	22477	-	protein_coding	799.78	920.475	679.085	-0.27593	0.27593	1.01855	0.0958185	0.831259	766.342	895.866	1368.85	999.132	572.184	652.992	626.912	989.522	681.046	444.951
ENSRNOG00000011553	Actl6a	2	119112513	119129751	17239	+	protein_coding	433.715	403.441	463.989	0.178926	-0.178926	1.01786	0.0959704	0.831259	483.15	399.266	343.25	346.507	445.032	450.876	488.224	412.381	458.436	510.026
ENSRNOG00000008409	Myo1f	7	18440742	18491448	50707	+	protein_coding	23.0189	17.077	28.9609	0.274321	-0.274321	1.01756	0.0960381	0.831259	11.4808	23.8368	8.29607	15.9436	25.8277	44.5693	27.0609	11.5621	19.3133	42.2988
ENSRNOG00000004489	Adgre5	19	24855299	24875137	19839	-	protein_coding	244.115	189.797	298.434	0.282957	-0.282957	1.01749	0.096052	0.831259	237.27	134.082	91.2568	176.442	309.933	382.467	177.024	143.563	395.413	393.704
ENSRNOG00000003439	Il15	19	23542889	23554594	11706	-	protein_coding	5.30697	3.59124	7.02269	0.25286	-0.25286	1.01706	0.0961484	0.831259	5.74039	2.9796	2.07402	3.18872	3.9735	12.4379	2.25508	5.78104	8.1319	6.50751
ENSRNOG00000001456	Nup153	17	18358712	18411368	52657	+	protein_coding	1952.53	1880.03	2025.04	0.10347	-0.10347	1.01691	0.0961815	0.831259	1916.33	1728.17	1853.13	1784.62	2117.87	2080.25	2013.78	1956.88	2010.61	2063.69
ENSRNOG00000020946	Ccdc12	8	118926478	118977051	50574	+	protein_coding	276.542	255.054	298.03	0.194713	-0.194713	1.01684	0.0961976	0.831259	234.399	281.075	241.623	222.147	296.026	230.102	315.711	286.162	330.358	327.816
ENSRNOG00000017869	Irf8	19	54314865	54336640	21776	+	protein_coding	70.3414	46.6734	94.0095	0.24664	-0.24664	1.0167	0.0962285	0.831259	96.6299	21.8504	11.4071	32.9501	70.5296	186.569	41.7189	40.4673	111.814	89.4783
ENSRNOG00000021285	Celsr1	7	126775516	126913585	138070	-	protein_coding	2091.65	1777.59	2405.71	0.275211	-0.275211	1.01594	0.0963965	0.831259	1986.18	1544.42	1017.31	1548.65	2791.38	2501.06	2049.87	1808.5	2444.65	3224.47
ENSRNOG00000024435	Galnt17	12	28381982	29268073	886092	+	protein_coding	1125.88	1224.73	1027.03	-0.211691	0.211691	1.01591	0.0964031	0.831259	1117.46	1101.46	1420.7	1406.22	1077.81	1169.17	793.788	1260.27	921.954	989.955
ENSRNOG00000024454	Ccdc149	14	60857989	60952088	94100	+	protein_coding	348.647	375.913	321.381	-0.194619	0.194619	1.01588	0.0964095	0.831259	313.808	377.416	459.395	407.093	321.853	305.766	303.308	385.403	300.88	311.547
ENSRNOG00000004322	Sh3kbp1	X	37790586	38196204	405619	-	protein_coding	1078.59	1202.77	954.415	-0.248404	0.248404	1.01528	0.096543	0.831259	1053.36	997.172	1563.81	1434.92	964.566	982.598	736.283	1304.59	935.168	813.439
ENSRNOG00000038436	RGD1307100	2	123555673	123766676	211004	+	protein_coding	5783.21	6214.23	5352.2	-0.188506	0.188506	1.01512	0.0965774	0.831259	6066.64	5606.61	7135.66	7304.29	4957.93	5733.89	5076.18	5985.31	5380.27	4585.36
ENSRNOG00000022635	Dlg2	1	156552328	157269747	717420	+	protein_coding	1860.85	2135.89	1585.8	-0.273893	0.273893	1.0151	0.0965833	0.831259	1436.05	1876.15	2952.36	2662.58	1752.31	1482.19	1176.02	2467.54	1511.52	1291.74
ENSRNOG00000012424	Adam23	9	70133969	70290117	156149	+	protein_coding	1990.81	2213.58	1768.04	-0.244904	0.244904	1.0145	0.0967161	0.831259	2030.19	1963.55	2846.59	2456.38	1771.19	1911.3	1685.67	2436.71	1495.25	1311.26
ENSRNOG00000052955	AC114111.1	7	70452367	70452675	309	-	protein_coding	18.3269	22.5566	14.0973	-0.281495	0.281495	1.01442	0.0967348	0.831259	20.0914	20.8572	35.2583	27.6356	8.94037	11.4014	7.89277	19.2701	17.2803	14.6419
ENSRNOG00000014723	Cbfa2t3	19	55441572	55510460	68889	-	protein_coding	165.769	192.56	138.979	-0.27973	0.27973	1.01437	0.0967462	0.831259	249.707	166.857	250.956	186.009	109.271	153.401	107.116	179.212	169.753	85.4111
ENSRNOG00000015421	Slc27a3	2	189760747	189765415	4669	-	protein_coding	2077.01	1750.17	2403.86	0.278108	-0.278108	1.01436	0.0967485	0.831259	2418.62	1322.94	1235.08	1463.62	2310.59	3336.48	1805.19	1557.03	3021	2299.59
ENSRNOG00000049236	Myh9l1	7	118992356	119071712	79357	-	protein_coding	92.7746	83.7634	101.786	0.226294	-0.226294	1.01435	0.0967497	0.831259	90.8895	92.3675	66.3686	80.7809	88.4103	115.051	93.5858	74.19	109.781	116.322
ENSRNOG00000020772	Dhx8	10	89645973	89683446	37474	+	protein_coding	984.274	1013.33	955.215	-0.0832679	0.0832679	1.01389	0.0968519	0.831259	1063.89	980.288	999.677	991.691	1031.12	986.744	948.26	977.96	893.492	969.619
ENSRNOG00000014075	Clybl	15	108608204	108838235	230032	+	protein_coding	241.981	216.55	267.411	0.236498	-0.236498	1.01387	0.0968564	0.831259	204.741	271.143	154.514	203.015	249.337	261.197	304.436	195.592	272.419	303.413
ENSRNOG00000003809	Sat1	X	43625169	43629765	4597	+	protein_coding	1097.05	1156.22	1037.88	-0.145165	0.145165	1.01372	0.0968913	0.831259	1291.59	1292.15	1103.38	1061.84	1032.12	1027.17	1085.82	1112.85	923.987	1039.58
ENSRNOG00000019623	AABR07002065.1	1	65597103	65597899	797	-	protein_coding	116.511	105.219	127.803	0.224825	-0.224825	1.01367	0.0969025	0.831259	124.375	90.3811	75.7016	109.479	126.159	145.109	121.774	109.84	136.209	126.083
ENSRNOG00000012749	C1qb	5	155246447	155252003	5557	-	protein_coding	5.21349	0.39728	10.0297	0.112839	-0.112839	1.01352	0.0969359	0.831259	0	1.9864	0	0	0	11.4014	13.5305	0	0	25.2166
ENSRNOG00000028362	Unc80	9	73493027	73683000	189974	+	protein_coding	1950.43	2194.08	1706.79	-0.257863	0.257863	1.01345	0.0969516	0.831259	2177.52	1930.78	2929.55	2395.79	1536.75	2026.35	1403.79	2220.88	1694.48	1188.43
ENSRNOG00000002273	Naaa	14	17283124	17302366	19243	+	protein_coding	63.8431	51.4611	76.2252	0.284622	-0.284622	1.0134	0.0969618	0.831259	49.7501	54.626	34.2213	53.1453	65.5627	124.379	38.3363	47.2118	99.6157	71.5826
ENSRNOG00000016794	Phyhd1	3	8832740	8846125	13386	+	protein_coding	1558.32	1303.61	1813.03	0.280067	-0.280067	1.0132	0.0970052	0.831259	1057.19	1529.53	798.497	1135.18	1997.68	1385.79	2011.53	1185.11	1823.58	2659.13
ENSRNOG00000034102	Plk5	7	12212911	12221330	8420	-	protein_coding	32.4619	28.0465	36.8772	0.267426	-0.267426	1.01308	0.0970331	0.831259	22.9616	34.762	34.2213	24.4468	23.841	39.3868	25.9334	34.6863	47.7749	36.6048
ENSRNOG00000036918	Etfbkmt	4	183656013	183665754	9742	+	protein_coding	294.726	228.148	361.305	0.281409	-0.281409	1.01306	0.0970384	0.831259	283.193	156.925	104.738	210.455	385.429	504.773	208.595	183.066	483.848	426.242
ENSRNOG00000016013	Gprc5b	1	188688743	188713280	24538	-	protein_coding	7208.32	6383.23	8033.41	0.247519	-0.247519	1.01216	0.0972379	0.831259	6911.43	7127.2	4097.22	5576.01	8204.28	7930.23	8844.42	6125.98	7425.44	9840.98
ENSRNOG00000022466	LOC100361898	4	123108925	123118186	9262	-	protein_coding	72.2728	79.972	64.5736	-0.237204	0.237204	1.01213	0.0972446	0.831259	91.8463	64.5579	87.1087	81.8438	74.5031	73.5912	48.4842	82.8616	56.9233	61.0079
ENSRNOG00000020746	Lin7b	1	101358396	101360971	2576	-	protein_coding	240.226	279.807	200.645	-0.280374	0.280374	1.01213	0.0972449	0.831259	346.337	253.266	369.175	275.293	154.966	263.27	169.131	234.132	227.693	109.001
ENSRNOG00000015448	Dipk1c	18	81569910	81590887	20978	+	protein_coding	44.1936	54.0764	34.3107	-0.281567	0.281567	1.01187	0.0973028	0.831259	32.5289	54.626	87.1087	72.2776	23.841	30.0584	55.2494	28.9052	22.3627	34.9779
ENSRNOG00000018342	Ctif	18	71463486	71829881	366396	-	protein_coding	1215.6	1291.97	1139.22	-0.164191	0.164191	1.01147	0.0973925	0.831259	1126.07	1189.85	1521.29	1429.61	1193.04	1046.86	1051.99	1272.79	1142.53	1181.93
ENSRNOG00000004189	Helb	7	64860666	64887448	26783	-	protein_coding	341.212	318.066	364.357	0.174702	-0.174702	1.01144	0.097401	0.831259	338.683	330.735	263.4	286.985	370.529	345.153	391.256	316.994	373.051	395.331
ENSRNOG00000011572	Klc1	6	136330383	136373721	43339	+	protein_coding	10631.9	11529	9734.85	-0.206035	0.206035	1.01118	0.0974591	0.831259	9734.75	10629.2	14435.2	12500.8	10345	9370.95	8634.7	12487.1	9396.41	8785.14
ENSRNOG00000039856	Lrrc73	9	17111177	17114177	3001	-	protein_coding	877.568	954.258	800.878	-0.210858	0.210858	1.01116	0.0974629	0.831259	859.145	819.389	1048.42	1184.08	860.262	779.445	649.463	933.638	938.218	703.625
ENSRNOG00000013919	Ift46	8	49077053	49097686	20634	+	protein_coding	1054.02	908.568	1199.48	0.26763	-0.26763	1.01095	0.0975101	0.831259	1113.64	736.954	655.39	993.817	1043.04	1623.15	774.619	919.186	1539.98	1140.44
ENSRNOG00000023095	Npepps	10	85140370	85222861	82492	-	protein_coding	5424.3	5620.06	5228.54	-0.100777	0.100777	1.01084	0.0975358	0.831259	5148.17	5835.05	5615.4	6171.23	5330.45	5170.04	5296.05	5537.27	5166.8	4972.55
ENSRNOG00000004673	Rbm43	3	37434620	37445907	11288	-	protein_coding	215.938	181.327	250.549	0.278497	-0.278497	1.00998	0.0977291	0.831259	227.702	127.129	120.293	188.134	243.377	306.803	186.044	160.906	347.639	251.353
ENSRNOG00000019433	Rab3a	16	20435101	20439206	4106	-	protein_coding	3180.11	3582.11	2778.11	-0.258794	0.258794	1.00996	0.0977324	0.831259	3155.3	3112.69	4723.58	4208.05	2710.92	2803.72	2356.56	3946.52	2870.56	1913.21
ENSRNOG00000004214	Rpl26	10	55492404	55496012	3609	+	protein_coding	200.365	188.079	212.651	0.16293	-0.16293	1.00987	0.097752	0.831259	166.471	189.701	192.884	196.638	194.701	173.095	227.763	211.008	223.627	227.763
ENSRNOG00000013232	Nr6a1	3	23033775	23066658	32884	-	protein_coding	14.7675	17.3538	12.1813	-0.282256	0.282256	1.00975	0.0977794	0.831259	17.2212	18.8708	14.5181	21.2581	14.9006	14.5109	9.02031	15.4161	12.1978	9.76127
ENSRNOG00000016372	Slc12a7	1	32086755	32141036	54282	-	protein_coding	386.413	333.146	439.679	0.267359	-0.267359	1.00945	0.0978484	0.831259	438.183	334.708	217.772	266.789	408.277	518.248	331.497	310.249	507.227	531.176
ENSRNOG00000018268	Hhip	19	31524671	31614246	89576	+	protein_coding	86.2704	110.401	62.1401	-0.265416	0.265416	1.00891	0.0979696	0.831259	100.457	70.5171	177.329	167.939	35.7615	60.1167	38.3363	114.657	73.1871	24.4032
ENSRNOG00000014289	Arpc2	9	81518176	81548871	30696	+	protein_coding	5670.71	5821.05	5520.37	-0.0753381	0.0753381	1.00889	0.0979744	0.831259	5812.15	5677.13	5952.43	6034.12	5629.45	5713.16	5435.87	5645.19	5702.49	5105.14
ENSRNOG00000004013	Grip1	7	64672722	64864404	191683	+	protein_coding	549.274	641.835	456.713	-0.280761	0.280761	1.0088	0.097995	0.831259	438.183	610.817	992.417	706.833	460.926	364.846	437.485	740.937	448.271	292.025
ENSRNOG00000001470	Limk1	12	25036605	25070539	33935	+	protein_coding	1292.58	1366	1219.16	-0.150682	0.150682	1.00784	0.0982106	0.831259	1310.72	1272.29	1603.22	1281.86	1361.92	1207.52	1066.65	1319.04	1146.6	1356
ENSRNOG00000050210	RT1-CE10	20	154074	157861	3788	-	protein_coding	232.217	186.94	277.493	0.283557	-0.283557	1.00778	0.0982253	0.831259	183.693	239.361	110.96	157.31	243.377	401.124	296.543	101.168	307.996	280.636
ENSRNOG00000016940	Ppp2r2d	1	211205903	211239888	33986	+	protein_coding	407.834	439.601	376.067	-0.194816	0.194816	1.00738	0.0983158	0.831259	423.832	409.198	494.653	487.874	382.449	371.065	376.598	473.082	357.803	301.786
ENSRNOG00000021130	Abcc8	1	102110708	102191287	80580	-	protein_coding	294.691	347.098	242.285	-0.282337	0.282337	1.00737	0.0983181	0.831259	297.544	306.899	544.43	402.841	183.774	256.014	222.125	363.242	227.693	142.352
ENSRNOG00000019859	Pla2g15	19	38129584	38146956	17373	+	protein_coding	359.576	375.502	343.65	-0.121833	0.121833	1.00733	0.0983273	0.831259	376.952	380.395	395.1	393.275	331.787	371.065	339.389	341.081	332.391	334.323
ENSRNOG00000027739	Cndp1	18	81466716	81499051	32336	-	protein_coding	26.7299	30.4558	23.0039	-0.269568	0.269568	1.00727	0.0983406	0.831259	34.4424	27.8096	31.1103	35.0759	23.841	21.7664	24.8059	30.8322	21.3462	16.2688
ENSRNOG00000005176	Map7d2	X	38397261	38468360	71100	-	protein_coding	2102.13	2276.29	1927.97	-0.203222	0.203222	1.00717	0.0983621	0.831259	2055.06	1992.36	2588.37	2616.87	2128.8	1968.3	1593.21	2435.75	2011.63	1630.95
ENSRNOG00000004841	Akap6	6	73553210	73990534	437325	+	protein_coding	3227.18	3642.05	2812.31	-0.260272	0.260272	1.00714	0.0983686	0.831259	3165.83	3147.45	4826.24	4219.74	2850.98	2923.95	2281.01	4250.03	2463.96	2142.6
ENSRNOG00000018958	Mt3	19	11324698	11326139	1442	-	protein_coding	23504.6	21010.9	25998.2	0.237473	-0.237473	1.00692	0.0984185	0.831259	20808	24029.5	16607.7	16934.2	26675.1	21174.6	29788.5	20707.7	25480.3	32840.2
ENSRNOG00000055641	Dnase1l1	X	156429585	156438066	8482	+	protein_coding	372.648	330.104	415.192	0.246661	-0.246661	1.00664	0.0984828	0.831259	305.198	363.511	257.178	341.193	383.442	402.16	364.195	298.687	609.892	401.025
ENSRNOG00000027857	Pigw	10	72194929	72196437	1509	-	protein_coding	189.987	177.959	202.015	0.163162	-0.163162	1.00632	0.0985556	0.831259	189.433	179.769	147.255	179.631	193.708	202.117	213.105	182.103	221.594	191.158
ENSRNOG00000055371	Sptbn4	1	84168495	84254645	86151	-	protein_coding	2286.49	2539.61	2033.37	-0.242867	0.242867	1.00621	0.0985811	0.831259	2421.49	2216.82	3507.16	2701.91	1850.66	2307.24	1678.91	2484.88	2078.72	1617.12
ENSRNOG00000012502	Stk17b	9	60399261	60430081	30821	-	protein_coding	337.14	319.996	354.284	0.136522	-0.136522	1.00609	0.0986065	0.831259	333.899	323.783	286.214	295.488	360.595	345.153	359.685	329.519	379.15	357.913
ENSRNOG00000003469	MAST1	19	26026043	26053762	27720	-	protein_coding	1313.78	1502.26	1125.3	-0.27034	0.27034	1.00594	0.0986416	0.831259	1347.08	1080.6	2106.16	1842.02	1135.43	1197.15	743.048	1526.2	1268.58	891.529
ENSRNOG00000013658	Nefl	15	44799334	44804574	5241	+	protein_coding	11212.3	12592.6	9832.07	-0.25549	0.25549	1.00594	0.0986419	0.831259	11074.2	11881.6	14885.2	15371.7	9749.97	10532.9	8114.9	13910.1	10136.4	6466.03
ENSRNOG00000019983	Mlx	10	88997399	89002152	4754	+	protein_coding	1080.37	1139.15	1021.59	-0.145532	0.145532	1.0057	0.0986959	0.831259	1032.31	1037.89	1118.93	1280.8	1225.82	1020.95	1028.32	1135.97	886.377	1036.32
ENSRNOG00000002759	Lias	14	44507218	44524252	17035	-	protein_coding	542.156	519.333	564.98	0.116459	-0.116459	1.00566	0.0987043	0.831259	469.755	525.402	520.578	533.579	547.349	541.051	594.213	608.936	519.425	561.273
ENSRNOG00000001173	Cabp1	12	47179664	47209784	30121	+	protein_coding	541.895	610.655	473.135	-0.258342	0.258342	1.00462	0.0989413	0.831259	424.789	544.273	609.761	900.281	574.17	432.219	325.859	584.849	498.079	524.668
ENSRNOG00000016399	RGD1359127	7	12256387	12258513	2127	+	protein_coding	382.391	366.823	397.959	0.111728	-0.111728	1.00462	0.0989418	0.831259	396.087	354.572	352.583	345.444	385.429	410.452	402.531	384.439	387.282	405.093
ENSRNOG00000018019	Hspa12a	1	279946811	280015358	68548	-	protein_coding	3767.06	4437.34	3096.79	-0.281847	0.281847	1.0045	0.0989703	0.831259	3821.19	3584.46	7146.03	4812.84	2822.18	3252.52	2142.32	5052.63	3121.63	1914.84
ENSRNOG00000054212	Pde1a	3	66803247	66885094	81848	-	protein_coding	574.383	692.237	456.528	-0.282301	0.282301	1.00367	0.099158	0.831259	489.847	644.586	1103.38	873.709	349.668	421.854	373.215	762.134	491.98	233.457
ENSRNOG00000056728	G6pd	X	156274800	156293926	19127	+	protein_coding	2631.12	2380.54	2881.7	0.22269	-0.22269	1.00365	0.0991638	0.831259	2765.91	2245.62	2038.76	2441.5	2410.92	2939.5	2321.6	2483.92	4087.29	2576.16
ENSRNOG00000030862	Atp6v1h	5	14262349	14367898	105550	-	protein_coding	3134.81	3320.35	2949.26	-0.156662	0.156662	1.00327	0.0992494	0.831259	3029.97	3352.05	3662.72	3564.99	2992.04	2843.11	2991.36	3536.07	2751.63	2624.15
ENSRNOG00000013948	Zc3hav1	4	66011915	66062089	50175	-	protein_coding	839.705	739.003	940.406	0.252237	-0.252237	1.00326	0.099252	0.831259	829.487	840.246	494.653	650.499	880.13	945.284	951.643	601.228	1108.99	1094.89
ENSRNOG00000011677	Slc39a10	9	60021534	60070552	49019	+	protein_coding	1789.95	1888.52	1691.37	-0.147442	0.147442	1.00306	0.0992989	0.831259	1878.06	1804.64	1954.76	2149.2	1655.95	1866.73	1562.77	1808.5	1727.01	1491.85
ENSRNOG00000003122	Hdac8	X	72163777	72370044	206268	-	protein_coding	377.237	337.267	417.207	0.237068	-0.237068	1.003	0.099311	0.831259	323.375	348.613	226.068	342.256	446.025	378.321	437.485	327.592	451.32	491.317
ENSRNOG00000017326	Ctbp2	1	205001396	205040755	39360	-	protein_coding	1293.83	1226.48	1361.18	0.140502	-0.140502	1.00298	0.0993151	0.831259	1265.76	1101.46	1108.56	1372.21	1284.43	1480.12	1215.49	1322.9	1464.76	1322.65
ENSRNOG00000017974	Gprin1	17	10411273	10414016	2744	+	pseudogene	1854.23	2093.58	1614.87	-0.260257	0.260257	1.00271	0.099378	0.831259	2216.75	1771.87	3108.95	1880.28	1490.06	1819.05	1473.69	2079.25	1580.64	1121.73
ENSRNOG00000011411	Adgrg6	1	8593075	8751198	158124	-	protein_coding	633.84	708.063	559.617	-0.249639	0.249639	1.0027	0.09938	0.831259	783.564	696.233	841.014	586.724	632.779	450.876	779.13	682.163	391.348	494.571
ENSRNOG00000050748	Dpp9	9	10846596	10882649	36054	+	protein_coding	1224.64	1281.8	1167.47	-0.127327	0.127327	1.00262	0.0993981	0.831259	1260.97	1263.35	1390.63	1331.82	1162.25	1213.74	1064.4	1317.11	1153.71	1088.38
ENSRNOG00000004713	Kcnj16	10	99388130	99389898	1769	+	protein_coding	824.825	735.401	914.249	0.239925	-0.239925	1.0026	0.0994028	0.831259	680.236	697.226	610.798	683.449	1005.29	780.481	1156.86	701.433	825.388	1107.09
ENSRNOG00000019857	Gng7	7	11582984	11628929	45946	+	protein_coding	1438.73	1664.6	1212.87	-0.276231	0.276231	1.00241	0.099447	0.831259	1419.79	1552.37	2566.6	1849.46	934.765	1316.35	1191.81	1617.73	1193.36	745.11
ENSRNOG00000019266	Tmem223	1	224970807	224972168	1362	+	protein_coding	818.027	773.686	862.368	0.145852	-0.145852	1.00199	0.0995417	0.831259	841.924	775.689	716.573	705.77	828.474	848.89	761.089	795.857	945.333	960.671
ENSRNOG00000002385	Prg4	13	67672878	67688477	15600	-	protein_coding	13.6373	16.2759	10.9986	-0.282289	0.282289	1.00165	0.0996213	0.831259	20.0914	13.9048	10.3701	19.1323	17.8807	15.5474	14.658	7.70806	8.1319	8.94783
ENSRNOG00000036684	Pcyt2	10	109788350	109795697	7348	-	protein_coding	1215.13	1291.68	1138.58	-0.164627	0.164627	1.0016	0.0996329	0.831259	1130.86	1276.26	1413.44	1525.27	1112.58	1060.33	1138.81	1291.1	1102.89	1099.77
ENSRNOG00000036758	Iqck	1	188571953	188688700	116748	+	protein_coding	320.428	246.407	394.448	0.277841	-0.277841	1.00145	0.0996669	0.831259	376.952	161.891	94.3678	240.217	358.608	625.007	236.783	219.68	476.732	414.04
ENSRNOG00000060045	Pi4ka	11	87858453	87973422	114970	+	protein_coding	4385.14	4663.24	4107.03	-0.165693	0.165693	1.00144	0.0996689	0.831259	4323.47	4224.08	5486.81	4886.18	4395.68	3791.5	3840.4	5006.38	3929.74	3967.14
ENSRNOG00000015644	Ugcg	5	76386836	76419560	32725	+	protein_coding	1486.6	1612.98	1360.21	-0.20664	0.20664	1.00134	0.0996917	0.831259	1469.54	1471.92	2065.72	1611.37	1446.35	1461.46	1199.7	1722.75	1236.05	1181.11
ENSRNOG00000017194	Prdx1	5	135536413	135551990	15578	+	protein_coding	1294.13	1201.86	1386.4	0.181661	-0.181661	1.00112	0.0997422	0.831259	1242.79	1284.21	934.345	1092.67	1455.29	1378.54	1463.55	1210.16	1438.33	1441.41
ENSRNOG00000002035	Paqr3	14	14107580	14124828	17249	+	protein_coding	677.191	708.411	645.971	-0.126623	0.126623	1.00049	0.0998882	0.831259	657.275	707.158	760.127	728.091	689.402	639.518	659.61	731.302	625.14	574.288
ENSRNOG00000019438	Rnf31	15	34270648	34282495	11848	+	protein_coding	454.747	420.966	488.528	0.187309	-0.187309	1.00041	0.0999058	0.831259	471.669	391.32	386.804	406.03	449.005	604.277	455.526	383.476	495.029	504.332
ENSRNOG00000028120	AABR07011698.1	2	166330579	166331689	1111	-	pseudogene	108.43	93.938	122.921	0.262943	-0.262943	1.00035	0.0999191	0.831259	89.9328	110.245	87.1087	70.1518	112.251	77.7372	178.151	109.84	113.847	135.031
ENSRNOG00000029450	AABR07058422.1	7	115766486	115828514	62029	+	processed_transcript	5230.1	5663.9	4796.3	-0.203186	0.203186	1.00023	0.0999478	0.831259	5959.48	5603.63	6888.85	5684.42	4183.1	5332.77	4734.54	5443.81	4536.58	3933.79
ENSRNOG00000018994	Psmc4	1	84978206	84986581	8376	-	protein_coding	2135.24	2071.26	2199.21	0.084707	-0.084707	1.00017	0.0999616	0.831259	2122.99	2017.19	1912.24	2089.67	2214.23	2157.98	2176.15	2130.31	2227.12	2304.47
ENSRNOG00000012864	Ern1	10	94588555	94681914	93360	-	protein_coding	350.26	327.003	373.518	0.171668	-0.171668	0.999578	0.100097	0.831259	353.034	367.484	279.992	299.74	334.767	359.664	413.807	320.848	352.721	420.548
ENSRNOG00000013351	Stxbp5	1	3858909	4011511	152603	-	protein_coding	2661.9	2933.77	2390.03	-0.231902	0.231902	0.999082	0.100212	0.831259	2670.24	2665.75	3386.87	3639.39	2306.62	2601.6	2012.66	3117.91	2363.33	1854.64
ENSRNOG00000029866	Dennd6b	7	130164675	130176696	12022	-	protein_coding	344.641	359.893	329.388	-0.122337	0.122337	0.998761	0.100286	0.831259	348.25	349.606	350.509	396.464	354.635	338.934	359.685	320.848	302.913	324.562
ENSRNOG00000014844	Kif21a	7	132071116	132143470	72355	-	protein_coding	2517.13	2713.54	2320.71	-0.194408	0.194408	0.998699	0.1003	0.831259	2825.23	2310.18	3154.58	2914.49	2363.24	2724.95	1911.18	2669.88	2195.61	2101.93
ENSRNOG00000004269	Myt1l	6	48452369	48857936	405568	+	protein_coding	1667.7	1933.76	1401.65	-0.27656	0.27656	0.998579	0.100328	0.831259	1881.89	1599.05	2916.07	2043.97	1227.81	1733.02	1110.63	1978.08	1355.99	830.521
ENSRNOG00000003999	Adcy3	6	28571351	28650148	78798	+	protein_coding	1470.54	1612.18	1328.91	-0.223967	0.223967	0.998124	0.100433	0.831259	1667.58	1348.76	1940.24	1806.94	1297.35	1491.52	1213.23	1689.99	1208.6	1041.2
ENSRNOG00000010859	Zyg11b	5	127847129	127878792	31664	-	protein_coding	1726.29	1803.34	1649.23	-0.122444	0.122444	0.998053	0.100449	0.831259	1607.31	1786.77	1872.84	1910.04	1839.73	1667.72	1724.01	1807.54	1460.69	1586.21
ENSRNOG00000001484	Castor2	12	25601404	25638797	37394	-	protein_coding	470.615	508.559	432.67	-0.198817	0.198817	0.9974	0.1006	0.831259	496.544	490.64	559.985	596.29	399.336	437.401	378.853	529.929	442.172	374.995
ENSRNOG00000004676	Pak3	X	114929029	115036669	107641	+	protein_coding	1135.5	1266.78	1004.22	-0.247391	0.247391	0.997279	0.100628	0.831259	993.088	1160.06	1536.85	1602.86	1041.06	971.196	864.823	1438.52	937.201	809.372
ENSRNOG00000012172	Spi1	3	79918969	79938301	19333	+	protein_coding	11.7509	9.26533	14.2365	0.280629	-0.280629	0.996958	0.100703	0.831259	10.5241	9.93199	11.4071	8.50325	5.96025	11.4014	21.4232	8.67156	14.2308	15.4553
ENSRNOG00000016878	Plppr5	2	219896765	220101791	205027	-	protein_coding	793.321	911.397	675.245	-0.271997	0.271997	0.996925	0.10071	0.831259	1039.97	783.634	1243.37	940.672	549.336	792.919	561.515	945.2	653.601	422.988
ENSRNOG00000046307	Glyctk	8	114848084	114853103	5020	-	protein_coding	212.528	200.831	224.225	0.149533	-0.149533	0.996827	0.100733	0.831259	191.346	216.517	208.439	204.078	183.774	206.263	201.83	229.315	251.072	232.644
ENSRNOG00000033863	Ajm1	3	2800650	2803574	2925	-	protein_coding	944.26	1056.13	832.392	-0.250243	0.250243	0.996442	0.100823	0.831259	1021.79	888.913	1446.63	1217.03	706.289	988.817	702.457	924.003	901.624	645.057
ENSRNOG00000005184	Nop10	3	103747654	103748739	1086	+	protein_coding	204.112	219.608	188.617	-0.187895	0.187895	0.996284	0.100859	0.831259	175.082	216.517	248.882	237.028	220.529	169.985	162.366	218.716	191.1	200.919
ENSRNOG00000052305	Cnot10	8	122634685	122679720	45036	-	protein_coding	941.219	876.856	1005.58	0.175914	-0.175914	0.995838	0.100963	0.831259	994.045	773.702	823.385	927.917	865.229	1157.77	837.762	903.77	1151.68	976.94
ENSRNOG00000049308	Sfxn2	1	266333440	266345697	12258	+	protein_coding	7.26285	5.38416	9.14154	0.271519	-0.271519	0.995834	0.100964	0.831259	6.69712	5.95919	5.18504	2.12581	6.95362	12.4379	11.2754	6.74455	7.11541	8.13439
ENSRNOG00000009881	Fam161a	14	107785029	107798115	13087	+	protein_coding	192.95	146.489	239.412	0.274201	-0.274201	0.995695	0.100996	0.831259	204.741	99.3199	47.7024	155.184	225.496	353.445	124.029	143.563	310.029	265.995
ENSRNOG00000001315	Rsph14	20	14577166	14653038	75873	+	protein_coding	68.09	49.788	86.3919	0.265932	-0.265932	0.995678	0.101	0.831259	75.5818	33.7688	18.6662	41.4533	79.4699	136.817	38.3363	40.4673	117.913	98.4261
ENSRNOG00000023951	Tbc1d30	7	63361696	63407241	45546	-	protein_coding	175.165	202.612	147.718	-0.275093	0.275093	0.99562	0.101014	0.831259	188.476	172.817	299.696	218.959	133.112	150.292	108.244	210.045	174.836	95.1724
ENSRNOG00000047799	Gnb5	8	82257849	82285184	27336	+	protein_coding	649.334	688.023	610.646	-0.156724	0.156724	0.995511	0.101039	0.831259	624.746	636.641	785.016	789.739	603.972	576.291	585.193	667.71	626.156	597.878
ENSRNOG00000007587	Tcp11l2	7	24859050	24885775	26726	-	protein_coding	810.587	717.334	903.839	0.246576	-0.246576	0.995334	0.10108	0.831259	809.395	773.702	445.914	653.687	903.971	1007.47	909.924	648.44	1035.8	917.559
ENSRNOG00000003794	Nmral1	10	11046024	11055158	9135	+	protein_coding	122.646	110.821	134.471	0.222561	-0.222561	0.994752	0.101216	0.831259	117.678	105.279	97.4788	94.5986	139.072	123.343	171.386	109.84	122.995	144.792
ENSRNOG00000017191	Trim5	1	169446805	169534896	88092	-	protein_coding	878.165	768.554	987.776	0.255848	-0.255848	0.994698	0.101228	0.831259	861.059	749.865	479.098	735.531	1017.22	1161.91	878.353	671.564	1139.48	1087.57
ENSRNOG00000001964	Cd47	11	53514595	53575175	60581	-	protein_coding	1283.06	1356.34	1209.77	-0.151787	0.151787	0.994601	0.101251	0.831259	1281.06	1306.06	1644.7	1335.01	1214.9	1251.05	1218.87	1324.82	1075.44	1178.67
ENSRNOG00000015692	Taok1	10	62566732	62630155	63424	+	protein_coding	2326.58	2382.97	2270.18	-0.0695803	0.0695803	0.994436	0.101289	0.831259	2445.41	2340.97	2432.82	2353.27	2342.38	2293.76	2405.04	2293.15	2152.92	2206.05
ENSRNOG00000007331	Rragd	5	48224994	48260685	35692	+	protein_coding	758.111	728.723	787.498	0.109294	-0.109294	0.994324	0.101316	0.831259	720.419	700.205	740.424	720.65	761.918	809.503	740.793	746.718	756.266	884.208
ENSRNOG00000026023	Taf4b	18	6207280	6318219	110940	+	protein_coding	276.464	255.457	297.471	0.190303	-0.190303	0.994229	0.101338	0.831259	256.404	248.3	204.291	259.349	308.939	331.679	278.502	246.658	326.292	304.226
ENSRNOG00000047860	Plin5	9	10956056	10961782	5727	+	protein_coding	80.1098	61.2263	98.9933	0.275062	-0.275062	0.993902	0.101414	0.831259	90.8895	34.762	30.0733	66.9631	83.4434	160.657	60.8871	45.2848	103.682	124.456
ENSRNOG00000002767	Dlg3	X	70596576	70648532	51957	+	protein_coding	2508.8	2807.12	2210.47	-0.250458	0.250458	0.993892	0.101416	0.831259	2875.94	2681.64	3704.2	2834.77	1939.07	2595.38	2131.05	2804.77	2051.27	1469.88
ENSRNOG00000002652	Rap1gap2	10	61177936	61361250	183315	-	protein_coding	1429.42	1652.79	1206.05	-0.274597	0.274597	0.993287	0.101558	0.831259	1101.2	1628.85	2441.12	2071.6	1021.19	1093.5	1118.52	1695.77	1283.82	838.656
ENSRNOG00000004831	Arid2	7	137680530	137795655	115126	+	protein_coding	1342.56	1297.33	1387.79	0.0936779	-0.0936779	0.993161	0.101587	0.831259	1417.88	1329.89	1256.85	1208.52	1273.51	1435.55	1372.22	1327.71	1443.41	1360.07
ENSRNOG00000020368	Fbxl12	8	21656639	21661259	4621	-	protein_coding	158.496	145.65	171.341	0.197636	-0.197636	0.993047	0.101614	0.831259	143.51	153.946	126.515	141.367	162.913	195.898	191.682	128.146	175.852	165.128
ENSRNOG00000008047	Khk	6	26810579	26820959	10381	-	protein_coding	214.078	202.131	226.025	0.151016	-0.151016	0.992877	0.101654	0.831259	185.606	178.776	222.957	214.707	208.609	209.372	211.977	243.767	238.874	226.136
ENSRNOG00000026965	Tmem140	4	62380914	62391912	10999	+	protein_coding	107.356	89.1484	125.564	0.27827	-0.27827	0.992183	0.101816	0.831259	107.154	103.293	43.5544	91.4099	100.331	165.839	108.244	67.4455	134.176	152.113
ENSRNOG00000056454	AC096600.1	1	266065344	266065402	59	-	miRNA	118.617	143.06	94.1744	-0.279866	0.279866	0.992092	0.101838	0.831259	112.894	133.089	244.734	153.058	71.523	105.723	71.035	145.49	100.632	47.9929
ENSRNOG00000029980	Zbtb16	8	52985313	53146953	161641	-	protein_coding	597.122	653.129	541.115	-0.21973	0.21973	0.991958	0.101869	0.831259	531.943	585.988	841.014	750.412	556.29	509.956	489.352	683.126	544.837	478.302
ENSRNOG00000009805	Wasf2	5	151343493	151381238	37746	+	protein_coding	288.643	257.565	319.72	0.23786	-0.23786	0.991947	0.101872	0.831259	287.02	314.844	169.032	248.72	268.211	318.204	375.471	230.278	331.375	343.271
ENSRNOG00000002041	Boc	11	61083757	61158838	75082	+	protein_coding	918.649	829.592	1007.7	0.224421	-0.224421	0.991686	0.101933	0.831259	842.881	1010.08	638.797	717.462	938.739	863.401	1101.61	770.806	1098.82	1203.89
ENSRNOG00000021795	Fam227a	7	120846330	120882392	36063	-	protein_coding	472.621	329.937	615.304	0.253151	-0.253151	0.991391	0.102002	0.831259	477.409	164.871	104.738	390.087	512.581	1115.27	200.702	237.023	802.008	721.52
ENSRNOG00000005818	RGD1563349	4	21584369	21668570	84202	-	protein_coding	307.851	334.897	280.804	-0.210351	0.210351	0.991361	0.102009	0.831259	302.327	327.756	375.397	341.193	327.814	286.073	231.146	389.257	247.006	250.539
ENSRNOG00000018829	RGD1308134	10	56845383	56849255	3873	-	protein_coding	330.944	309.314	352.573	0.170977	-0.170977	0.990734	0.102156	0.831259	274.582	336.695	304.881	282.733	347.681	314.058	352.92	325.665	345.606	424.615
ENSRNOG00000039730	Orai3	1	199217016	199222851	5836	+	protein_coding	543.816	477.02	610.611	0.253749	-0.253749	0.99059	0.10219	0.831259	547.251	429.062	318.362	435.791	654.634	673.722	522.051	437.432	682.063	737.789
ENSRNOG00000019730	Inppl1	1	166899894	166912524	12631	-	protein_coding	2299.34	2125.75	2472.92	0.189375	-0.189375	0.990455	0.102222	0.831259	2448.28	2412.48	1702.77	1857.96	2207.28	2274.07	2875.22	2124.53	2464.98	2625.78
ENSRNOG00000026634	Glipr1l1	7	54828557	54855557	27001	-	protein_coding	92.9395	64.0026	121.876	0.249427	-0.249427	0.990364	0.102243	0.831259	80.3655	24.83	18.6662	82.9067	113.245	185.533	48.4842	51.0659	194.149	130.15
ENSRNOG00000016885	Klf6	17	67887939	67945037	57099	-	protein_coding	269.011	284.107	253.914	-0.150634	0.150634	0.989908	0.102351	0.831259	310.938	296.967	283.103	274.23	255.297	296.438	248.059	254.366	226.677	244.032
ENSRNOG00000050378	Pcdha4	18	29966245	29968614	2370	+	protein_coding	88.2199	103.241	73.1989	-0.278098	0.278098	0.989705	0.102399	0.831259	92.803	96.3403	146.218	122.234	58.6091	66.3357	75.5451	105.986	78.2695	39.8585
ENSRNOG00000002953	P2ry4	X	70426951	70428364	1414	-	protein_coding	92.211	62.8177	121.604	0.246511	-0.246511	0.989635	0.102415	0.831259	93.7597	32.7756	19.7032	75.4663	92.3838	259.124	41.7189	41.4308	141.292	124.456
ENSRNOG00000032882	AY172581.19	MT	6865	6933	69	-	Mt_tRNA	2161.16	2360.68	1961.64	-0.217523	0.217523	0.989353	0.102482	0.831259	1758.47	2420.43	2417.27	3188.72	2018.54	1658.39	2022.81	2225.7	1861.19	2040.1
ENSRNOG00000003834	Map2k4	10	52196124	52290657	94534	-	protein_coding	961.358	1067.75	854.968	-0.241484	0.241484	0.989304	0.102493	0.831259	863.929	972.342	1366.78	1320.13	815.56	875.839	799.425	1056.97	917.888	624.721
ENSRNOG00000007576	Zfp597	10	11912543	11917898	5356	+	protein_coding	151.39	162.428	140.353	-0.184205	0.184205	0.988799	0.102613	0.831259	141.596	157.919	193.921	179.631	139.072	140.963	140.942	155.125	136.209	128.523
ENSRNOG00000015051	Golga7b	1	261497059	261516892	19834	+	protein_coding	1386.91	1542.45	1231.37	-0.243041	0.243041	0.98779	0.102851	0.831259	1555.65	1305.06	1898.76	1753.8	1199	1450.06	1164.75	1554.14	1180.14	807.745
ENSRNOG00000049994	Ifi44l	2	256964860	256978668	13809	+	protein_coding	61.9168	45.9302	77.9034	0.267525	-0.267525	0.98769	0.102875	0.831259	52.6203	61.5783	16.5921	38.2646	60.5958	98.4671	56.377	25.0512	137.226	72.3961
ENSRNOG00000007918	Tbxas1	4	66670618	66846805	176188	+	protein_coding	58.1677	49.9789	66.3565	0.266657	-0.266657	0.987656	0.102883	0.831259	54.5337	50.6532	40.4433	29.7614	74.5031	71.5182	49.6117	62.628	69.1211	78.9036
ENSRNOG00000014166	Smoc2	1	56242346	56374120	131775	+	protein_coding	127.18	92.5227	161.838	0.262679	-0.262679	0.987435	0.102936	0.831259	136.813	56.6124	24.8882	105.228	139.072	237.357	66.5248	105.986	256.155	143.165
ENSRNOG00000019577	Adamts19	18	53915807	54099120	183314	+	protein_coding	10.9829	13.9353	8.03047	-0.26526	0.26526	0.986812	0.103083	0.831259	7.65386	10.9252	20.7402	8.50325	21.8542	4.14598	10.1479	6.74455	6.09892	13.015
ENSRNOG00000024743	L3mbtl2	7	122896871	122918036	21166	+	protein_coding	922.582	888.86	956.304	0.102781	-0.102781	0.986756	0.103097	0.831259	857.232	854.151	903.235	879.023	950.659	976.379	897.521	884.499	1006.32	1016.8
ENSRNOG00000018765	Pold4	1	219481575	219483241	1667	+	protein_coding	92.1348	83.6095	100.66	0.219243	-0.219243	0.986549	0.103146	0.831259	87.0626	102.3	71.5536	78.6551	78.4766	95.3576	99.2234	79.9711	102.665	126.083
ENSRNOG00000000661	Hps4	12	50285278	50314406	29129	-	protein_coding	981.692	903.468	1059.92	0.197174	-0.197174	0.986492	0.103159	0.831259	926.117	868.056	745.609	876.898	1100.66	1109.05	951.643	858.485	1084.59	1295.81
ENSRNOG00000026432	Syt7	1	226435979	226493377	57399	+	protein_coding	886.628	953.793	819.463	-0.190059	0.190059	0.986326	0.103199	0.831259	1113.64	876.002	1125.15	853.514	800.66	957.722	796.043	877.755	724.755	741.043
ENSRNOG00000048910	Zfp709l1	7	10418602	10430992	12391	-	protein_coding	9.23815	6.91773	11.5586	0.268863	-0.268863	0.986325	0.103199	0.831259	5.74039	5.95919	3.11103	13.8178	5.96025	8.29196	13.5305	7.70806	15.2473	13.015
ENSRNOG00000013555	Ankrd55	2	44096061	44196605	100545	+	protein_coding	95.2597	107.945	82.574	-0.260564	0.260564	0.986319	0.1032	0.831259	67.928	143.021	114.071	108.416	106.291	74.6277	58.632	113.694	81.319	84.5977
ENSRNOG00000014107	Omg	10	66845654	66848388	2735	-	protein_coding	693.792	761.911	625.672	-0.226003	0.226003	0.98631	0.103203	0.831259	764.429	752.845	936.419	757.852	598.011	563.854	676.524	831.507	589.563	466.914
ENSRNOG00000011619	Myo9a	8	64573358	64777543	204186	+	protein_coding	1351.62	1438.83	1264.42	-0.167708	0.167708	0.986245	0.103218	0.831259	1488.68	1230.57	1594.92	1612.43	1267.55	1413.78	1114.01	1352.76	1305.17	1136.37
ENSRNOG00000021128	Kcnj11	1	102103094	102106127	3034	-	protein_coding	113.762	131.514	96.0107	-0.273536	0.273536	0.986027	0.10327	0.831259	124.375	107.266	198.069	142.429	85.4302	111.942	86.8205	131.037	92.5003	57.7542
ENSRNOG00000009004	Lrriq4	2	116347336	116374584	27249	-	protein_coding	6.42065	3.73661	9.10468	0.211342	-0.211342	0.985747	0.103336	0.831259	8.61059	1.9864	0	2.12581	5.96025	18.6569	4.51016	3.85403	11.1814	7.32095
ENSRNOG00000000133	Txndc15	17	9429175	9441526	12352	-	protein_coding	1247.34	1167.79	1326.89	0.16605	-0.16605	0.985641	0.103362	0.831259	1277.24	1163.04	963.381	1192.58	1242.71	1368.17	1312.46	1078.16	1503.38	1372.27
ENSRNOG00000001289	LOC498154	12	17277635	17380494	102860	+	protein_coding	440.339	410.553	470.124	0.174589	-0.174589	0.985545	0.103385	0.831259	462.102	352.586	382.656	381.583	473.84	504.773	434.103	416.235	455.386	540.123
ENSRNOG00000004581	Zdhhc9	X	135005123	135041027	35905	-	protein_coding	779.807	834.13	725.483	-0.178322	0.178322	0.98548	0.1034	0.831259	934.727	733.974	935.382	835.444	731.124	692.379	694.564	888.353	725.772	626.348
ENSRNOG00000015459	Heatr3	19	19858416	19896421	38006	-	protein_coding	504.463	526.716	482.21	-0.122459	0.122459	0.985159	0.103476	0.831259	530.986	526.396	569.318	510.195	496.687	490.262	473.566	513.549	512.31	421.361
ENSRNOG00000016326	Cx3cl1	19	10644244	10653800	9557	-	protein_coding	5989.26	6508.33	5470.18	-0.20865	0.20865	0.984863	0.103547	0.831259	5878.16	6413.09	7920.67	7060.89	5268.86	5785.72	5275.76	6759	5372.13	4158.3
ENSRNOG00000013027	Rgl3	8	22979181	23000485	21305	-	protein_coding	338.854	278.191	399.516	0.278503	-0.278503	0.984789	0.103564	0.831259	309.024	342.654	131.7	222.147	385.429	490.262	339.389	213.899	430.991	523.041
ENSRNOG00000025676	Gask1a	8	130581062	130612510	31449	+	protein_coding	74.5786	67.3736	81.7837	0.220982	-0.220982	0.984314	0.103678	0.831259	71.7549	81.4423	57.0355	68.026	58.6091	86.0291	87.9481	64.555	95.5498	74.8364
ENSRNOG00000013752	Elavl3	8	23030118	23063041	32924	-	protein_coding	983.097	1104.39	861.804	-0.253568	0.253568	0.984292	0.103683	0.831259	1078.24	996.179	1536.85	1160.69	749.998	938.028	709.222	1157.17	870.113	634.482
ENSRNOG00000016315	Cnpy3	9	16543688	16558456	14769	+	protein_coding	1370.53	1327.9	1413.16	0.0874726	-0.0874726	0.984014	0.103749	0.831259	1259.06	1346.78	1358.48	1260.61	1414.57	1316.35	1451.14	1450.08	1435.28	1412.94
ENSRNOG00000009030	Rab19	4	67165883	67176363	10481	+	protein_coding	3.72393	1.21178	6.23607	0.144415	-0.144415	0.983982	0.103757	0.831259	2.8702	0	0	3.18872	0	9.32846	0	1.92701	14.2308	5.69407
ENSRNOG00000024636	Gpr85	4	40381685	40385349	3665	-	protein_coding	458.393	506.884	409.902	-0.235307	0.235307	0.983893	0.103778	0.831259	510.895	387.348	645.02	543.145	448.012	502.7	313.456	501.987	391.348	340.017
ENSRNOG00000008825	Ssrp1	3	72447537	72457649	10113	+	protein_coding	3321.46	3238.5	3404.42	0.0707397	-0.0707397	0.983771	0.103808	0.831259	3330.38	3158.37	3183.62	3183.4	3336.74	3545.85	3289.03	3243.16	3569.9	3374.14
ENSRNOG00000054999	Hilpda	4	56549739	56549993	255	+	protein_coding	40.2889	45.4549	35.1229	-0.254523	0.254523	0.982854	0.104027	0.831259	33.4856	39.728	44.5914	63.7744	45.6952	36.2773	30.4436	38.5403	30.4946	39.8585
ENSRNOG00000060008	Cog7	1	191857556	191948977	91422	-	protein_coding	1012.87	958.692	1067.05	0.143581	-0.143581	0.982786	0.104043	0.831259	1032.31	883.947	864.865	1028.89	983.441	1198.19	940.368	977.96	1142.53	1076.18
ENSRNOG00000027436	Zfp324	1	65606520	65611815	5296	-	protein_coding	196.959	182.428	211.489	0.185161	-0.185161	0.982655	0.104075	0.831259	207.611	177.783	161.773	173.254	191.721	245.649	193.937	170.541	235.825	211.494
ENSRNOG00000014387	Chac1	3	111160205	111163425	3221	+	protein_coding	343.348	393.788	292.909	-0.268937	0.268937	0.982485	0.104115	0.831259	232.486	362.518	486.357	478.308	409.27	180.35	351.792	373.841	222.611	335.95
ENSRNOG00000020620	Ppp1r32	1	226518406	226526959	8554	-	protein_coding	407.677	287.585	527.768	0.253563	-0.253563	0.98219	0.104186	0.831259	415.222	137.061	85.0347	302.928	497.681	934.919	188.299	250.512	632.255	632.856
ENSRNOG00000023109	Icoslg	20	11329992	11340296	10305	-	protein_coding	135.026	117.547	152.505	0.259086	-0.259086	0.982048	0.10422	0.831259	85.1491	157.919	89.1828	124.36	131.125	142	109.371	136.818	163.654	210.681
ENSRNOG00000061152	AABR07018038.3	15	36878811	36947110	68300	+	protein_coding	68.278	61.7343	74.8217	0.220096	-0.220096	0.982014	0.104228	0.831259	65.0578	59.5919	63.2575	54.2082	66.5561	77.7372	93.5858	57.8104	66.0717	78.9036
ENSRNOG00000010092	Magix	X	15669191	15676050	6860	+	protein_coding	22.5753	15.1051	30.0456	0.240172	-0.240172	0.981617	0.104324	0.831259	29.6587	2.9796	6.22205	13.8178	22.8476	43.5328	11.2754	17.3431	44.7254	33.351
ENSRNOG00000005174	Tmem121	6	137997335	137998291	957	+	protein_coding	296.009	315.269	276.749	-0.168876	0.168876	0.981588	0.104331	0.831259	363.558	292.001	345.324	308.243	267.218	271.562	259.334	256.293	323.243	273.315
ENSRNOG00000002227	Kit	14	35072108	35149610	77503	-	protein_coding	1044.13	1223.97	864.289	-0.27698	0.27698	0.981513	0.104349	0.831259	698.414	1315	1787.8	1550.78	767.878	674.759	732.9	1376.85	848.767	688.169
ENSRNOG00000032471	Asb3	14	115391609	115446152	54544	+	protein_coding	374.423	395.292	353.554	-0.148953	0.148953	0.981489	0.104355	0.831259	352.077	384.368	427.248	443.232	369.535	370.029	357.43	389.257	339.507	311.547
ENSRNOG00000020153	Supt3h	9	18319246	18371856	52611	-	protein_coding	73.6424	65.5034	81.7813	0.237089	-0.237089	0.981306	0.104399	0.831259	79.4088	57.6056	59.1095	64.8373	66.5561	91.2116	95.8408	73.2265	92.5003	56.1273
ENSRNOG00000036673	Sectm1b	10	110251363	110259985	8623	-	protein_coding	11.8421	8.59431	15.0899	0.260692	-0.260692	0.981304	0.104399	0.831259	10.5241	9.93199	4.14804	7.44034	10.9271	9.32846	7.89277	9.63507	31.5111	17.0822
ENSRNOG00000010512	Yipf1	5	126932760	126968190	35431	+	protein_coding	1259.57	1204.51	1314.63	0.120337	-0.120337	0.98122	0.104419	0.831259	1113.64	1252.42	1107.53	1198.96	1350	1244.83	1362.07	1243.89	1293.99	1428.4
ENSRNOG00000012061	Prkcb	1	192233910	192574831	340922	+	protein_coding	1547.44	1745.15	1349.72	-0.256878	0.256878	0.981196	0.104425	0.831259	1377.69	1877.15	1950.61	2183.21	1337.08	1483.22	1142.2	1858.6	1429.18	835.402
ENSRNOG00000001172	Rnf10	12	47103314	47138128	34815	+	protein_coding	6169.58	6387.95	5951.22	-0.0990093	0.0990093	0.980905	0.104495	0.831259	6302.95	6410.11	6843.22	6317.91	6065.54	5734.93	6222.89	6366.85	6080.63	5350.8
ENSRNOG00000020930	Atxn7l3	10	90236928	90240509	3582	-	protein_coding	1155.76	1248.19	1063.33	-0.197153	0.197153	0.980733	0.104536	0.831259	1101.2	1208.72	1408.26	1451.93	1070.86	1142.22	890.756	1261.23	1141.52	880.954
ENSRNOG00000013305	Atp2c1	8	113955647	114013623	57977	-	protein_coding	2989.65	3113.06	2866.23	-0.113742	0.113742	0.980693	0.104546	0.831259	2955.35	3014.36	3393.09	3308.83	2893.7	2874.2	2702.71	3201.73	2768.91	2783.59
ENSRNOG00000012148	Trio	2	80473202	80667481	194280	-	protein_coding	4320.68	4573.69	4067.67	-0.154833	0.154833	0.980677	0.10455	0.831259	4455.5	4286.65	5002.53	5096.63	4027.14	3995.69	3855.06	4851.26	4005.98	3630.38
ENSRNOG00000046493	Pnpo	10	84874927	84881190	6264	-	protein_coding	1397.26	1314.7	1479.82	0.155852	-0.155852	0.980651	0.104556	0.831259	1420.75	1146.15	1144.86	1273.36	1588.41	1518.47	1466.93	1377.81	1552.18	1483.71
ENSRNOG00000051023	Sap25	12	22125571	22127021	1451	-	protein_coding	25.9519	21.8323	30.0715	0.273441	-0.273441	0.980061	0.104698	0.831259	22.9616	17.8776	25.9252	25.5097	16.8874	42.4963	29.316	17.3431	29.4781	31.7241
ENSRNOG00000009766	Gpr180	15	103344476	103369630	25155	+	protein_coding	743.272	764.572	721.972	-0.0812572	0.0812572	0.979659	0.104795	0.831259	747.208	780.655	781.905	762.104	750.991	705.853	712.605	749.608	747.118	694.677
ENSRNOG00000013415	Ptpn18	9	40972089	40988790	16702	+	protein_coding	57.7531	48.0211	67.4851	0.275787	-0.275787	0.979644	0.104799	0.831259	59.3174	54.626	30.0733	41.4533	54.6356	84.9926	45.1016	45.2848	102.665	59.381
ENSRNOG00000007875	Actr6	7	30377360	30397930	20571	-	protein_coding	585.603	612.421	558.786	-0.123773	0.123773	0.979544	0.104823	0.831259	551.078	574.069	621.168	691.952	623.839	561.781	516.413	596.411	558.051	561.273
ENSRNOG00000007907	Tmem178a	6	3657325	3716078	58754	+	protein_coding	579.36	664.025	494.696	-0.268254	0.268254	0.979348	0.10487	0.831259	552.991	590.954	908.42	792.928	474.833	525.503	396.894	735.156	513.326	302.599
ENSRNOG00000052506	Ak3	1	247144491	247169693	25203	-	protein_coding	1003.18	933.23	1073.12	0.178107	-0.178107	0.979317	0.104878	0.831259	952.905	968.369	816.126	814.186	1114.57	1013.69	1117.39	881.609	1134.4	1218.53
ENSRNOG00000046227	Tprg1l	5	171456302	171459488	3187	-	protein_coding	2863.91	2989.22	2738.6	-0.120222	0.120222	0.97919	0.104908	0.831259	3088.33	3225.91	3045.69	2967.63	2618.53	2451.31	3002.64	2732.51	2738.42	2768.13
ENSRNOG00000011891	Atp6v1b2	16	22326529	22350155	23627	-	protein_coding	11285.9	12089.5	10482.4	-0.180986	0.180986	0.978997	0.104955	0.831259	11146.9	10961.9	13638.7	13085.4	11614.5	10909.1	9393.53	13396.6	9387.26	9325.26
ENSRNOG00000032574	Scrib	7	117105810	117128798	22989	-	protein_coding	2208.1	2100.74	2315.47	0.132082	-0.132082	0.978948	0.104967	0.831259	2219.62	2138.36	1843.8	2043.97	2257.94	2320.71	2246.06	2020.47	2433.47	2556.64
ENSRNOG00000007038	Cntn5	8	7814895	8524643	709749	-	protein_coding	79.609	91.424	67.794	-0.268991	0.268991	0.978879	0.104983	0.831259	66.9712	89.3879	147.255	83.9696	69.5362	69.4452	54.1219	94.4237	64.0387	56.9407
ENSRNOG00000011858	Unc5d	16	67350539	67595225	244687	+	protein_coding	282.371	336.893	227.849	-0.277902	0.277902	0.978445	0.105088	0.831259	327.202	267.171	555.837	346.507	187.748	256.014	133.05	377.695	223.627	148.859
ENSRNOG00000015118	Cpped1	10	3655038	3774884	119847	+	protein_coding	256.506	232.983	280.03	0.216396	-0.216396	0.978341	0.105114	0.831259	227.702	257.239	194.958	186.009	299.006	242.54	290.905	252.439	269.369	344.898
ENSRNOG00000002873	Fam183a	10	44736545	44746549	10005	-	protein_coding	429.191	313.012	545.371	0.260951	-0.260951	0.977969	0.105204	0.831259	450.621	144.014	118.219	347.57	504.634	853.036	231.146	264.964	833.519	544.191
ENSRNOG00000000150	Dnajc1	17	84986991	85141210	154220	-	protein_coding	413.89	384.489	443.29	0.180985	-0.180985	0.977832	0.105237	0.831259	385.563	392.314	313.177	363.514	467.879	415.635	432.975	386.366	470.634	510.84
ENSRNOG00000032238	Plcd1	8	127753539	127782070	28532	-	protein_coding	914.285	806.139	1022.43	0.248312	-0.248312	0.977336	0.105357	0.831259	882.107	772.709	488.431	820.564	1066.88	840.598	1010.28	846.923	1103.91	1310.45
ENSRNOG00000031681	AABR07026539.1	16	82438682	82439441	760	-	protein_coding	28.5427	34.7584	22.327	-0.275337	0.275337	0.977221	0.105385	0.831259	26.7885	30.7892	63.2575	35.0759	17.8807	21.7664	16.9131	37.5768	18.2968	17.0822
ENSRNOG00000051406	7SK	18	4314467	4314748	282	+	misc_RNA	72.6239	65.7656	79.4822	0.21831	-0.21831	0.977214	0.105387	0.831259	76.5386	62.5715	59.1095	68.026	62.5826	90.1751	85.693	56.8469	83.3519	81.3439
ENSRNOG00000054315	SNORD27	1	224922192	224922265	74	+	snoRNA	4.96819	6.47263	3.46375	-0.252248	0.252248	0.977206	0.105389	0.831259	3.82693	4.966	7.25906	6.37744	9.93374	4.14598	2.25508	4.81753	2.03297	4.06719
ENSRNOG00000018412	Sfi1	14	83347552	83412375	64824	-	protein_coding	562.398	503.055	621.741	0.234514	-0.234514	0.97693	0.105456	0.831259	588.39	418.137	407.544	494.251	606.952	725.547	516.413	446.104	763.382	657.259
ENSRNOG00000008716	Nefh	14	85181572	85191557	9986	-	protein_coding	895.878	1194.8	596.96	-0.237676	0.237676	0.976856	0.105474	0.831259	789.304	906.791	2553.12	1386.03	338.741	416.671	320.221	1382.63	735.937	129.337
ENSRNOG00000015357	Bmper	8	24369916	24615479	245564	+	protein_coding	140.571	154.471	126.67	-0.226	0.226	0.976679	0.105517	0.831259	139.683	180.762	175.254	159.436	117.218	161.693	108.244	142.599	107.748	113.068
ENSRNOG00000050298	Rfng	10	109943817	109966826	23010	-	protein_coding	1128.8	1211.09	1046.5	-0.184227	0.184227	0.976223	0.105627	0.831259	1103.11	1188.86	1405.15	1337.14	1021.19	997.109	1029.44	1269.9	1071.38	864.686
ENSRNOG00000051222	AABR07021666.1	13	84936774	84974259	37486	-	lincRNA	6.78954	8.91274	4.66635	-0.246926	0.246926	0.976116	0.105654	0.831259	12.4375	2.9796	13.4811	11.692	3.9735	5.18248	2.25508	6.74455	5.08244	4.06719
ENSRNOG00000006086	Lynx1	7	115982876	115988090	5215	-	protein_coding	2182.98	2629.76	1736.21	-0.276677	0.276677	0.975943	0.105696	0.831259	2099.07	2161.2	4559.73	2895.36	1433.44	1841.85	1139.94	2981.09	1806.3	911.865
ENSRNOG00000027756	Usf3	11	61432064	61499557	67494	-	protein_coding	790.826	835.825	745.828	-0.151546	0.151546	0.9755	0.105803	0.831259	877.323	879.974	928.123	830.13	663.574	770.116	789.277	773.696	709.508	686.543
ENSRNOG00000001344	Aldh2	12	40466495	40498752	32258	+	protein_coding	4082.63	3502.9	4662.35	0.265585	-0.265585	0.975476	0.105809	0.831259	4339.74	3586.44	1997.28	2819.89	4771.18	5185.59	4404.17	2969.53	5287.77	5464.68
ENSRNOG00000009227	Aplnr	3	72540538	72544182	3645	+	protein_coding	149.386	85.4732	213.299	0.203791	-0.203791	0.975315	0.105848	0.831259	79.4088	162.885	7.25906	106.291	71.523	492.335	46.2291	24.0877	266.32	237.524
ENSRNOG00000027376	Il17rc	4	145427367	145439843	12477	+	protein_coding	217.385	193.481	241.29	0.239708	-0.239708	0.975129	0.105894	0.831259	219.092	203.606	139.996	173.254	231.456	247.722	198.447	176.322	292.748	291.211
ENSRNOG00000037376	Mterf4	9	100440486	100445158	4673	-	protein_coding	216.873	229.708	204.038	-0.155981	0.155981	0.974744	0.105988	0.831259	206.654	222.477	245.771	255.097	218.542	217.664	189.427	227.388	204.314	181.397
ENSRNOG00000028207	Colgalt2	13	69797880	69901170	103291	+	protein_coding	194.763	180.577	208.949	0.182745	-0.182745	0.974217	0.106116	0.831259	167.428	199.633	198.069	151.996	185.761	181.387	230.018	243.767	203.297	186.278
ENSRNOG00000021943	Fam216b	15	60277100	60289763	12664	-	protein_coding	247.45	167.368	327.531	0.240742	-0.240742	0.973989	0.106172	0.831259	224.832	69.5239	33.1843	223.21	286.092	575.255	124.029	135.854	478.765	323.749
ENSRNOG00000011026	Irf2bpl	6	110901940	110904288	2349	-	protein_coding	1539.9	1607.58	1472.21	-0.12056	0.12056	0.97387	0.106201	0.831259	1513.55	1692.41	1680.99	1609.24	1541.72	1387.87	1659.74	1463.57	1305.17	1544.72
ENSRNOG00000007069	Adhfe1	5	9403196	9429859	26664	-	protein_coding	376.283	346.417	406.15	0.196274	-0.196274	0.973811	0.106216	0.831259	316.678	349.606	327.695	349.696	388.409	349.299	483.714	337.227	361.869	498.638
ENSRNOG00000019134	Htr4	18	57654290	57819698	165409	+	protein_coding	56.1134	61.7917	50.4351	-0.22975	0.22975	0.973804	0.106217	0.831259	59.3174	52.6396	57.0355	74.4034	65.5627	49.7518	56.377	61.6644	39.643	44.7391
ENSRNOG00000014180	Prickle4	9	15309127	15313025	3899	+	protein_coding	124.777	115.572	133.981	0.187423	-0.187423	0.973765	0.106227	0.831259	93.7597	101.306	131.7	117.983	133.112	120.233	130.795	139.709	143.325	135.844
ENSRNOG00000013209	Barhl1	3	7491234	7498555	7322	-	protein_coding	30.9173	19.6378	42.1967	0.225668	-0.225668	0.973666	0.106251	0.831259	38.2693	11.9184	3.11103	18.0694	26.8211	84.9926	19.1682	9.63507	58.9563	38.2316
ENSRNOG00000007583	Pygb	3	146582752	146634535	51784	+	protein_coding	8767.49	8102.87	9432.11	0.189483	-0.189483	0.973637	0.106258	0.831259	7496	9572.45	6999.81	7361.69	9084.41	8196.61	11259.6	8192.7	8932.89	10578.8
ENSRNOG00000008939	Nxph1	4	35279063	35281013	1951	+	protein_coding	672.911	803.932	541.89	-0.276803	0.276803	0.97312	0.106385	0.831259	684.063	626.709	1439.37	804.62	464.899	452.948	493.862	902.806	570.249	289.584
ENSRNOG00000008577	Fbf1	10	104692755	104718621	25867	-	protein_coding	681.103	644.684	717.521	0.142972	-0.142972	0.972916	0.106435	0.831259	715.636	560.164	658.501	633.492	655.627	810.539	651.718	671.564	770.497	683.289
ENSRNOG00000031643	Dchs1	1	170594822	170628915	34094	-	protein_coding	2982.35	2688.44	3276.26	0.225484	-0.225484	0.97287	0.106446	0.831259	2657.8	2891.2	1988.98	2438.31	3465.88	3214.17	2752.32	2732.51	3441.83	4240.46
ENSRNOG00000029038	Gemin8	X	29806606	29825439	18834	-	protein_coding	511.313	468.11	554.516	0.204606	-0.204606	0.972815	0.10646	0.831259	525.246	409.198	376.434	448.546	581.124	555.562	454.398	520.294	664.783	577.542
ENSRNOG00000021693	Fam149a	16	50049828	50107856	58029	+	protein_coding	997.472	846.761	1148.18	0.269543	-0.269543	0.972747	0.106476	0.831259	1090.67	761.784	552.726	771.67	1056.95	1585.84	793.788	702.397	1428.16	1230.73
ENSRNOG00000005102	Washc3	7	28762417	28809280	46864	+	protein_coding	436.824	405.862	467.785	0.180481	-0.180481	0.972598	0.106513	0.831259	394.174	374.436	354.657	411.345	494.7	471.605	446.506	380.585	520.441	519.788
ENSRNOG00000012726	Zbtb5	5	60538928	60559533	20606	-	protein_coding	451.062	418.065	484.06	0.183851	-0.183851	0.972408	0.106559	0.831259	460.188	499.579	372.286	339.067	419.204	537.941	489.352	401.782	503.161	488.063
ENSRNOG00000010882	Sptlc1	17	11856525	11895566	39042	+	protein_coding	1087.43	1043.56	1131.31	0.111613	-0.111613	0.972358	0.106572	0.831259	997.871	1133.24	955.085	1044.84	1086.75	1078.99	1215.49	1080.09	1076.46	1205.52
ENSRNOG00000020032	Impdh1	4	56478384	56493923	15540	-	protein_coding	722.066	811.046	633.085	-0.252165	0.252165	0.972162	0.10662	0.831259	611.352	750.859	1079.53	975.748	637.746	660.248	523.178	855.594	670.882	455.526
ENSRNOG00000057072	Slc12a3	19	11106033	11144641	38609	-	protein_coding	58.0642	44.5199	71.6086	0.270702	-0.270702	0.971917	0.10668	0.831259	50.7068	27.8096	24.8882	60.5856	58.6091	117.124	33.8262	38.5403	106.731	61.8214
ENSRNOG00000056024	Bnip2	8	76400341	76426503	26163	+	protein_coding	645.451	606.848	684.054	0.157636	-0.157636	0.971766	0.106717	0.831259	622.833	661.471	513.319	575.032	661.587	609.459	699.074	612.79	723.739	775.207
ENSRNOG00000023366	Styxl1	12	23954574	23987271	32698	+	protein_coding	266.89	198.591	335.19	0.264222	-0.264222	0.971544	0.106772	0.831259	285.106	111.238	71.5536	221.084	303.973	575.255	160.111	169.577	439.122	331.883
ENSRNOG00000007613	C1qtnf5	8	48443767	48445637	1871	+	protein_coding	1599.68	1435.34	1764.02	0.230738	-0.230738	0.971528	0.106776	0.831259	1650.36	1447.09	1060.86	1192.58	1825.82	1646.99	1913.43	1373.96	1652.81	2232.89
ENSRNOG00000020299	Klc2	1	220492176	220502272	10097	-	protein_coding	3000.9	3333.66	2668.13	-0.240197	0.240197	0.971389	0.10681	0.831259	2774.52	2973.64	4467.43	3898.74	2553.97	2733.24	2153.6	3500.42	2791.27	2162.12
ENSRNOG00000051706	Tep1	15	27751180	27798839	47660	-	protein_coding	895.023	792.584	997.461	0.243928	-0.243928	0.970933	0.106922	0.831259	903.155	789.593	524.726	730.216	1015.23	1042.71	987.724	692.761	995.141	1268.96
ENSRNOG00000002863	Cacna1e	13	71906702	72367980	461279	-	protein_coding	1550.97	1716.63	1385.31	-0.235603	0.235603	0.970721	0.106974	0.831259	1890.5	1495.76	2263.79	1665.57	1267.55	1799.36	1222.25	1578.22	1129.32	1197.38
ENSRNOG00000017045	Zdhhc1	19	37428959	37454040	25082	-	protein_coding	557.966	493.656	622.276	0.244717	-0.244717	0.970578	0.107009	0.831259	602.741	422.11	363.99	480.434	599.005	737.985	451.016	480.79	754.233	687.356
ENSRNOG00000058283	SNORA62	8	128807094	128807249	156	+	snoRNA	13.4845	16.2045	10.7644	-0.276132	0.276132	0.969912	0.107174	0.831259	10.5241	19.864	21.7772	15.9436	12.9139	10.365	7.89277	7.70806	13.2143	14.6419
ENSRNOG00000011702	Foxp3	X	15753175	15768522	15348	-	protein_coding	10.3691	8.28691	12.4513	0.27548	-0.27548	0.969498	0.107276	0.831259	7.65386	7.94559	7.25906	10.6291	7.94699	11.4014	7.89277	17.3431	14.2308	11.3881
ENSRNOG00000001851	Far2	4	182483194	182565436	82243	+	protein_coding	315.595	373.07	258.12	-0.275789	0.275789	0.96853	0.107515	0.831259	376.952	308.885	467.691	373.08	338.741	326.496	134.177	443.213	254.122	132.591
ENSRNOG00000056721	Fancm	6	86823684	86876633	52950	+	protein_coding	444.398	472.124	416.673	-0.162482	0.162482	0.968235	0.107588	0.831259	489.847	424.096	553.763	468.742	424.171	365.883	428.465	484.644	390.331	414.04
ENSRNOG00000017741	Nudt5	17	76387031	76410294	23264	-	protein_coding	312.863	293.947	331.779	0.159749	-0.159749	0.967855	0.107682	0.831259	288.933	303.919	254.067	288.048	334.767	320.277	314.583	290.016	355.77	378.249
ENSRNOG00000016356	Got1	1	263246248	263269762	23515	-	protein_coding	2811.23	3167.74	2454.72	-0.254632	0.254632	0.967765	0.107705	0.831259	2544.91	2758.11	4317.07	3812.64	2405.95	2507.28	2003.64	3515.84	2434.49	1812.34
ENSRNOG00000029726	Gstm1	2	210803869	210809306	5438	-	protein_coding	9958.37	8194.68	11722.1	0.275185	-0.275185	0.967493	0.107772	0.831259	9810.33	6912.67	4129.37	7019.43	13101.6	11840.9	8491.5	7631.94	13053.7	17592.2
ENSRNOG00000021101	Sema6c	2	196334626	196344008	9383	+	protein_coding	234.44	265.931	202.949	-0.259952	0.259952	0.96727	0.107828	0.831259	216.221	270.15	396.137	275.293	171.854	197.971	187.172	274.599	205.33	149.673
ENSRNOG00000026705	Dgki	4	64374342	64831473	457132	-	protein_coding	593.563	661.078	526.048	-0.243112	0.243112	0.967263	0.107829	0.831259	781.65	674.382	783.979	645.184	420.197	648.846	535.581	542.454	543.821	359.54
ENSRNOG00000018417	Naa35	17	5411506	5463898	52393	-	protein_coding	1400.82	1348.23	1453.41	0.103848	-0.103848	0.967102	0.107869	0.831259	1395.87	1415.31	1187.38	1319.07	1423.51	1431.4	1528.94	1364.33	1474.92	1467.44
ENSRNOG00000049244	Sepsecs	14	60657686	60687958	30273	+	protein_coding	400.482	382.195	418.768	0.12407	-0.12407	0.96667	0.107977	0.831259	395.13	426.082	335.991	361.388	392.383	441.547	414.934	403.709	406.595	427.055
ENSRNOG00000052157	Nav3	7	52165233	52404774	239542	-	protein_coding	1114.9	1255.77	974.031	-0.254181	0.254181	0.966619	0.107989	0.831259	1212.18	1179.92	1665.44	1383.9	837.415	1077.96	835.507	1272.79	1059.18	624.721
ENSRNOG00000047922	AABR07046628.1	5	187312	187688	377	+	protein_coding	17.0358	13.62	20.4516	0.275188	-0.275188	0.966075	0.108125	0.831259	11.4808	11.9184	10.3701	8.50325	25.8277	27.9854	18.0406	16.3796	20.3297	19.5225
ENSRNOG00000032085	Dlec1	8	127789048	127834637	45590	+	protein_coding	304.284	195.965	412.603	0.226678	-0.226678	0.96603	0.108136	0.831259	347.294	67.5375	33.1843	263.601	268.211	798.101	119.519	142.599	565.167	437.63
ENSRNOG00000002844	Usp27x	X	15988604	15990484	1881	+	protein_coding	233.455	252.078	214.832	-0.197224	0.197224	0.96574	0.108208	0.831259	235.356	272.137	293.474	220.022	239.403	195.898	226.635	269.782	209.396	172.449
ENSRNOG00000024230	Tnfaip8l3	8	58602127	58647933	45807	-	protein_coding	218.473	275.297	161.648	-0.261297	0.261297	0.964926	0.108411	0.831259	254.491	175.796	472.876	280.607	192.715	205.226	67.6524	335.3	142.308	57.7542
ENSRNOG00000020080	Lrrc18	16	9235888	9258538	22651	+	protein_coding	26.7025	17.1124	36.2927	0.225453	-0.225453	0.964592	0.108495	0.831259	34.4424	6.95239	3.11103	20.1952	20.8609	67.3722	9.02031	19.2701	54.8903	30.9107
ENSRNOG00000016724	Epb41l3	9	117538009	117666410	128402	+	protein_coding	1087.91	1312.41	863.403	-0.274102	0.274102	0.964548	0.108506	0.831259	857.232	1205.74	2166.31	1675.14	657.614	836.452	665.248	1421.17	960.58	433.563
ENSRNOG00000003424	Elac2	10	51478378	51501165	22788	+	protein_coding	711.553	758.753	664.353	-0.170946	0.170946	0.964396	0.108543	0.831259	646.751	782.641	836.866	860.954	666.554	618.788	657.355	764.061	706.459	575.101
ENSRNOG00000022967	Slc35d1	5	122699587	122746839	47253	-	protein_coding	654.895	592.534	717.256	0.220281	-0.220281	0.964355	0.108554	0.831259	653.448	615.783	424.137	543.145	726.157	833.342	657.355	544.381	757.283	793.916
ENSRNOG00000017127	Rpl28	1	72619282	72621519	2238	-	protein_coding	985.008	941.233	1028.78	0.121671	-0.121671	0.964323	0.108562	0.831259	899.328	984.26	907.383	925.791	989.401	923.517	1152.35	950.981	1012.42	1104.65
ENSRNOG00000016936	Nadk	5	172986291	173015494	29204	+	protein_coding	3053.72	2796.99	3310.46	0.203447	-0.203447	0.964243	0.108582	0.831259	2826.19	2775.99	2029.43	2759.3	3594.03	3255.63	3348.79	2754.67	3412.35	3780.86
ENSRNOG00000022922	Slc25a12	3	57882370	57957346	74977	-	protein_coding	1797.55	1944.59	1650.5	-0.199662	0.199662	0.964065	0.108626	0.831259	1636.01	2008.25	2377.86	2042.91	1657.94	1507.06	1783.77	2059.98	1438.33	1463.38
ENSRNOG00000020495	Eif3k	1	87927141	87937516	10376	-	protein_coding	1088.02	1061.39	1114.65	0.0695727	-0.0695727	0.963966	0.108651	0.831259	1051.45	1102.45	1071.23	1027.83	1053.97	1100.76	1132.05	1077.2	1121.19	1142.07
ENSRNOG00000014648	Efnb2	16	86631064	86675049	43986	+	protein_coding	840.188	917.81	762.565	-0.216204	0.216204	0.963724	0.108712	0.831259	779.737	961.417	1185.3	921.54	741.057	754.569	638.187	920.149	867.064	632.856
ENSRNOG00000029028	Mknk2	7	11908107	11919156	11050	+	protein_coding	1578.14	1522.28	1633.99	0.0986427	-0.0986427	0.963482	0.108772	0.831259	1502.07	1510.66	1497.44	1639	1462.25	1554.74	1639.44	1575.33	1825.61	1574.82
ENSRNOG00000050585	Pgam1	1	261158261	261165808	7548	+	protein_coding	7291.41	7655.36	6927.47	-0.134832	0.134832	0.96337	0.1088	0.831259	6644.5	7449.99	8576.06	8295.98	7310.24	6484.32	7018.93	7791.88	6683.4	6658.81
ENSRNOG00000047874	Nelfcd	3	172510874	172526740	15867	+	protein_coding	931.231	903.646	958.816	0.0826416	-0.0826416	0.963221	0.108838	0.831259	882.107	943.539	850.347	934.294	907.944	996.072	992.234	939.419	930.086	936.268
ENSRNOG00000013605	AC120568.1	4	100374096	100380578	6483	-	protein_coding	5.17762	3.6481	6.70713	0.249251	-0.249251	0.963075	0.108874	0.831259	2.8702	3.9728	6.22205	3.18872	1.98675	6.21897	4.51016	6.74455	11.1814	4.88063
ENSRNOG00000054957	Sfrp4	17	47297489	47394328	96840	-	protein_coding	35.8628	41.9934	29.7322	-0.273432	0.273432	0.963046	0.108882	0.831259	42.0962	39.728	60.1465	37.2017	30.7946	24.8759	22.5508	52.0294	26.4287	22.7763
ENSRNOG00000008523	Faf1	5	129448879	129738252	289374	+	protein_coding	768.328	800.331	736.325	-0.114924	0.114924	0.962999	0.108893	0.831259	725.203	739.933	848.273	842.885	845.362	768.043	713.732	743.827	773.547	682.475
ENSRNOG00000019926	Ramp1	9	98313632	98364205	50574	+	protein_coding	60.7579	42.3278	79.1881	0.24571	-0.24571	0.962934	0.10891	0.831259	89.9328	22.8436	26.9622	36.1388	35.7615	154.438	27.0609	26.9782	111.814	75.6498
ENSRNOG00000003846	Pitpna	10	63731767	63772049	40283	+	protein_coding	4125.47	4363.13	3887.8	-0.152424	0.152424	0.962735	0.108959	0.831259	3960.87	4248.91	4717.35	4856.42	4032.11	3693.03	3708.48	4624.83	4010.04	3402.62
ENSRNOG00000019073	Ikbkb	16	74177215	74230815	53601	+	protein_coding	957.077	892.826	1021.33	0.172539	-0.172539	0.962684	0.108972	0.831259	964.386	905.798	726.943	826.941	1040.06	953.576	1058.76	880.645	1039.87	1173.79
ENSRNOG00000022533	Micall2	12	16988136	17016791	28656	+	protein_coding	148.076	133.604	162.548	0.222993	-0.222993	0.962662	0.108978	0.831259	173.168	110.245	127.552	117.983	139.072	199.007	163.493	120.438	156.539	173.263
ENSRNOG00000027124	Tdg	7	27193998	27214236	20239	-	protein_coding	1608.1	1701.02	1515.18	-0.152942	0.152942	0.96255	0.109006	0.831259	1566.17	1644.74	1981.72	1739.98	1572.51	1495.66	1519.92	1764.18	1504.4	1291.74
ENSRNOG00000010149	Cmc1	8	126437345	126495347	58003	-	protein_coding	256.224	242.248	270.201	0.145181	-0.145181	0.962291	0.109071	0.831259	247.794	246.313	212.587	226.399	278.145	253.941	285.267	252.439	271.402	287.957
ENSRNOG00000005916	Ppm1a	6	94429068	94484351	55284	+	protein_coding	1268.48	1326.28	1210.67	-0.12451	0.12451	0.962238	0.109084	0.831259	1188.26	1284.21	1355.37	1431.73	1371.85	1182.64	1221.12	1377.81	1172.01	1099.77
ENSRNOG00000056371	Pik3ca	2	118831350	118861454	30105	+	protein_coding	783.939	810.183	757.695	-0.0946069	0.0946069	0.962019	0.109139	0.831259	760.602	843.226	837.903	803.557	805.627	785.664	806.191	762.134	702.393	732.095
ENSRNOG00000008615	Mal2	7	94130852	94163645	32794	+	protein_coding	1326.95	1548.06	1105.84	-0.272518	0.272518	0.961505	0.109269	0.831259	1417.88	1354.72	2027.35	2049.28	891.057	1308.06	801.68	1611.95	1193.36	614.146
ENSRNOG00000012772	Nqo1	19	38422164	38437180	15017	+	protein_coding	2610.26	2323.54	2896.97	0.238208	-0.238208	0.96131	0.109318	0.831259	3021.36	2150.28	1831.36	1647.5	2967.21	3072.17	3021.81	2393.35	2533.09	3464.44
ENSRNOG00000022796	Fgfbp3	1	255555050	255557055	2006	-	protein_coding	457.236	523.974	390.498	-0.265821	0.265821	0.961309	0.109318	0.831259	695.544	708.151	425.174	429.414	361.588	552.452	474.694	339.154	312.062	274.129
ENSRNOG00000049194	AABR07066435.1	9	8817001	8854495	37495	-	lincRNA	15.396	19.5617	11.2304	-0.256714	0.256714	0.961043	0.109385	0.831259	21.0481	13.9048	14.5181	40.3904	7.94699	15.5474	9.02031	13.4891	13.2143	4.88063
ENSRNOG00000005998	Smoc1	6	104718512	104877980	159469	+	protein_coding	1066.07	904.146	1227.99	0.268114	-0.268114	0.960987	0.109399	0.831259	843.838	995.186	780.868	676.008	1224.83	688.233	1901.03	1170.66	919.921	1460.12
ENSRNOG00000019575	Rell2	18	31094965	31098536	3572	+	protein_coding	143.424	163.759	123.088	-0.263142	0.263142	0.96088	0.109426	0.831259	133.942	130.109	231.253	207.267	116.225	106.759	86.8205	166.687	141.292	113.881
ENSRNOG00000054052	Ppp4r4	6	127400585	127497280	96696	+	protein_coding	373.666	417.701	329.63	-0.246173	0.246173	0.960532	0.109514	0.831259	351.121	394.3	572.429	467.679	302.979	345.153	308.946	453.812	277.501	262.741
ENSRNOG00000003215	Zfp287	10	49135277	49149479	14203	-	protein_coding	249.452	261.613	237.292	-0.132249	0.132249	0.960473	0.109528	0.831259	258.318	233.402	267.548	295.488	253.31	244.613	245.804	235.096	230.743	230.203
ENSRNOG00000023627	Cfap74	5	172825072	172858053	32982	+	protein_coding	179.492	126.281	232.703	0.24741	-0.24741	0.960113	0.109619	0.831259	214.308	61.5783	47.7024	149.87	157.947	436.365	76.6727	87.6791	329.342	233.457
ENSRNOG00000018706	Il15ra	17	70451411	70481750	30340	-	protein_coding	15.6104	12.5872	18.6336	0.274285	-0.274285	0.959738	0.109714	0.831259	19.1346	9.93199	9.33308	10.6291	13.9072	23.8394	15.7855	13.4891	25.4122	14.6419
ENSRNOG00000011268	Chd5	5	169519212	169567107	47896	+	protein_coding	2113.39	2423.67	1803.1	-0.265812	0.265812	0.959638	0.109739	0.831259	2083.76	2019.17	3653.38	2826.27	1535.76	1869.84	1457.91	2596.65	1848.99	1242.12
ENSRNOG00000011937	Sgtb	2	34186091	34219802	33712	+	protein_coding	779.11	850.218	708.002	-0.21417	0.21417	0.959385	0.109803	0.831259	695.544	699.212	1024.56	1017.2	814.567	694.452	656.228	920.149	620.057	649.124
ENSRNOG00000060863	AABR07017145.2	15	12756403	12796711	40309	+	lincRNA	1220.39	1412.15	1028.64	-0.269705	0.269705	0.959372	0.109807	0.831259	1076.32	1170.98	1919.5	1901.54	992.381	996.072	850.165	1584.01	1098.82	614.146
ENSRNOG00000048699	Vps37d	12	24651314	24656793	5480	+	protein_coding	292.995	317.924	268.066	-0.204917	0.204917	0.959365	0.109808	0.831259	323.375	272.137	396.137	348.633	249.337	292.292	241.293	299.651	282.583	224.509
ENSRNOG00000004823	Dock4	6	60566196	60782556	216361	+	protein_coding	2783.7	3044.93	2522.47	-0.21811	0.21811	0.958879	0.109931	0.831259	2979.26	2971.65	3373.39	3670.21	2230.13	2803.72	2518.92	3022.52	2434.49	1832.68
ENSRNOG00000015078	Ifitm3	1	213810696	213811901	1206	-	protein_coding	965.937	714.192	1217.68	0.259596	-0.259596	0.958688	0.10998	0.831259	862.972	687.294	217.772	834.381	968.54	2236.76	599.851	420.089	1544.04	1287.67
ENSRNOG00000005045	Ppp2r5e	6	98417974	98566966	148993	-	protein_coding	2842.46	2983.9	2701.01	-0.134616	0.134616	0.958408	0.11005	0.831259	2794.61	3169.3	2964.81	3261	2729.79	2539.41	2938.37	3021.56	2613.39	2392.32
ENSRNOG00000018114	Acadvl	10	56619303	56624526	5224	-	protein_coding	1793.51	1651.22	1935.79	0.19515	-0.19515	0.958189	0.110106	0.831259	1625.49	1935.75	1297.3	1567.79	1829.8	1781.74	2255.08	1586.9	1825.61	2229.64
ENSRNOG00000004476	Wif1	7	63094911	63165159	70249	+	protein_coding	134.808	156.181	113.435	-0.269684	0.269684	0.958059	0.110139	0.831259	71.7549	161.891	211.55	196.638	139.072	105.723	87.9481	155.125	99.6157	118.762
ENSRNOG00000020193	Runx2	9	18564927	18773092	208166	+	protein_coding	12.2807	14.5803	9.98098	-0.2739	0.2739	0.957927	0.110172	0.831259	10.5241	16.8844	17.6292	15.9436	11.9205	10.365	7.89277	8.67156	13.2143	9.76127
ENSRNOG00000013057	Prc1	1	142087208	142108746	21539	+	protein_coding	694.803	632.159	757.447	0.212338	-0.212338	0.957798	0.110205	0.831259	739.554	447.933	626.353	576.095	770.858	882.058	735.156	690.834	828.437	650.751
ENSRNOG00000010169	Atpaf1	5	134641608	134667084	25477	+	protein_coding	909.856	958.101	861.611	-0.142338	0.142338	0.957572	0.110263	0.831259	898.371	962.41	1101.3	920.477	907.944	809.503	908.797	992.412	825.388	771.954
ENSRNOG00000014964	Hp	19	42097995	42100804	2810	+	protein_coding	36.0745	31.314	40.835	0.257127	-0.257127	0.957537	0.110271	0.831259	37.3125	28.8028	25.9252	29.7614	34.7681	47.6788	27.0609	34.6863	54.8903	39.8585
ENSRNOG00000006231	Ptpro	4	171250818	171461677	210860	+	protein_coding	1968	2108.15	1827.84	-0.180146	0.180146	0.957475	0.110287	0.831259	2091.42	1802.66	2368.53	1969.56	2308.6	1804.54	1622.53	2223.77	1512.53	1975.84
ENSRNOG00000006986	RGD1304624	6	75945889	75996216	50328	-	protein_coding	57.1886	61.999	52.3782	-0.204197	0.204197	0.957258	0.110342	0.831259	64.101	65.5511	57.0355	62.7115	60.5958	52.8613	58.632	49.1389	46.7584	54.5004
ENSRNOG00000036674	Cd7	10	110229922	110232843	2922	-	protein_coding	4.03863	1.7441	6.33316	0.161862	-0.161862	0.957241	0.110347	0.831259	5.74039	0	0	0	2.98012	10.365	1.12754	2.89052	9.14838	8.13439
ENSRNOG00000007744	Ehd3	6	25074955	25100977	26023	+	protein_coding	1850.67	2010.68	1690.66	-0.20686	0.20686	0.957052	0.110395	0.831259	1899.11	1755.98	2566.6	2144.94	1686.75	1761.01	1427.46	2140.91	1658.91	1465
ENSRNOG00000047091	Psmb11	15	33271015	33271920	906	+	protein_coding	9.11586	5.54347	12.6883	0.212684	-0.212684	0.956777	0.110465	0.831259	14.351	0.993199	4.14804	4.25162	3.9735	29.0219	3.38262	8.67156	14.2308	8.13439
ENSRNOG00000000886	Caln1	12	29308341	29743705	435365	-	protein_coding	210.333	232.54	188.126	-0.23271	0.23271	0.956687	0.110487	0.831259	170.298	277.103	283.103	259.349	172.847	157.547	198.447	227.388	175.852	181.397
ENSRNOG00000037060	Odf3b	7	130347945	130350570	2626	-	protein_coding	131.739	87.3366	176.141	0.231384	-0.231384	0.956677	0.11049	0.831259	123.418	33.7688	23.8512	111.605	144.039	358.627	42.8465	66.482	229.726	183.024
ENSRNOG00000058866	Myo5a	8	82037977	82156617	118641	+	protein_coding	4428.3	4943.7	3912.9	-0.244446	0.244446	0.956452	0.110547	0.831259	4121.6	4306.51	6684.56	5814.1	3791.71	3911.73	3243.93	5482.35	3840.29	3086.19
ENSRNOG00000016553	Vwa5b1	5	157002826	157059508	56683	-	protein_coding	240.6	196.52	284.681	0.273552	-0.273552	0.956373	0.110567	0.831259	261.188	116.204	154.514	223.21	227.483	394.905	135.305	195.592	405.578	292.025
ENSRNOG00000048213	AABR07039304.1	X	73581543	73581810	268	+	processed_pseudogene	112.912	120.609	105.215	-0.175479	0.175479	0.956019	0.110658	0.831259	127.245	121.17	123.404	117.983	113.245	82.9196	119.519	111.767	107.748	104.12
ENSRNOG00000013346	Asb14	16	2537248	2556735	19488	+	protein_coding	27.1723	19.9861	34.3585	0.258278	-0.258278	0.955993	0.110664	0.831259	30.6154	16.8844	23.8512	11.692	16.8874	82.9196	21.4232	23.1242	22.3627	21.9629
ENSRNOG00000010519	Cyp39a1	9	19804079	19880346	76268	-	protein_coding	172.951	134.793	211.109	0.269838	-0.269838	0.95572	0.110734	0.831259	161.688	83.4287	54.9615	142.429	231.456	305.766	134.177	115.621	263.27	236.711
ENSRNOG00000048769	Nek5	16	74810938	74848113	37176	+	protein_coding	192.366	134.819	249.913	0.245269	-0.245269	0.955598	0.110765	0.831259	217.178	69.5239	33.1843	160.499	193.708	402.16	87.9481	109.84	381.183	268.435
ENSRNOG00000018997	Myh7b	3	151126591	151150344	23754	+	protein_coding	215.05	181.176	248.923	0.269211	-0.269211	0.955537	0.11078	0.831259	248.75	163.878	106.812	197.701	188.741	334.788	182.661	142.599	303.93	280.636
ENSRNOG00000018385	Chrm1	1	224882439	224884205	1767	+	protein_coding	1398.82	1532.9	1264.74	-0.220579	0.220579	0.955296	0.110842	0.831259	1593.92	1294.14	1938.17	1643.25	1195.03	1441.77	1008.02	1576.3	1195.39	1102.21
ENSRNOG00000008672	Chmp5	5	57267312	57284448	17137	+	protein_coding	1963.73	1903.43	2024.02	0.0860754	-0.0860754	0.955198	0.110867	0.831259	1914.42	1911.91	1755.66	1873.9	2061.25	1929.95	2122.03	1980.01	2039.07	2049.05
ENSRNOG00000005902	Ccdc34	3	101156212	101191363	35152	+	protein_coding	411.184	364.18	458.187	0.242447	-0.242447	0.95514	0.110882	0.831259	390.347	327.756	286.214	349.696	466.886	515.138	301.053	375.768	590.579	508.399
ENSRNOG00000011826	Lzts1	16	22250470	22306662	56193	+	protein_coding	1599.62	1744.14	1455.1	-0.212825	0.212825	0.955049	0.110905	0.831259	1879.02	1542.44	2166.31	1788.87	1344.04	1674.98	1325.99	1725.64	1419.02	1129.87
ENSRNOG00000003594	Tmem183a	13	51184629	51201364	16736	-	protein_coding	1673.39	1784.58	1562.19	-0.171027	0.171027	0.954896	0.110944	0.831259	1589.13	1789.74	1976.54	2069.48	1498.01	1500.85	1627.04	1742.98	1634.51	1305.57
ENSRNOG00000020307	RGD1309139	2	211320420	211332327	11908	+	protein_coding	64.1836	47.0824	81.2848	0.256799	-0.256799	0.954862	0.110953	0.831259	77.4953	27.8096	14.5181	51.0195	64.5693	118.16	32.6986	48.1753	121.978	85.4111
ENSRNOG00000038190	Dok6	18	86420361	86878142	457782	-	protein_coding	321.713	375.196	268.229	-0.271304	0.271304	0.954831	0.110961	0.831259	269.798	312.858	513.319	534.642	245.363	250.832	233.401	377.695	326.292	152.927
ENSRNOG00000008578	Cdk16	X	1707289	1718637	11349	-	protein_coding	4458.96	4834.05	4083.86	-0.20307	0.20307	0.954623	0.111014	0.831259	4149.35	4754.44	6124.57	5130.65	4011.25	3746.93	4196.7	5111.4	3991.74	3372.52
ENSRNOG00000015991	Npr2	5	59128315	59147255	18941	+	protein_coding	1183.61	1066.51	1300.7	0.224625	-0.224625	0.954081	0.111153	0.831259	1277.24	1128.27	727.98	937.483	1261.59	1396.16	1283.14	988.558	1315.33	1520.32
ENSRNOG00000011144	Rho	4	147832136	147837298	5163	+	protein_coding	4.45953	2.62136	6.29771	0.204785	-0.204785	0.953408	0.111325	0.831259	3.82693	0	3.11103	3.18872	2.98012	14.5109	1.12754	3.85403	7.11541	4.88063
ENSRNOG00000026748	Dennd2a	4	67242271	67301102	58832	-	protein_coding	1923.1	1743.17	2103.03	0.217278	-0.217278	0.95283	0.111473	0.831259	1628.36	1989.38	1535.81	1443.43	2118.87	1683.27	2601.23	1747.8	1975.03	2507.83
ENSRNOG00000000841	Ddx39b	20	4806108	4818568	12461	-	protein_coding	6177.95	5905.95	6449.95	0.120637	-0.120637	0.952545	0.111546	0.831259	6143.18	5524.17	5467.11	5997.98	6397.33	7015	5902.67	5829.22	6628.51	6874.37
ENSRNOG00000019710	Tm9sf1	15	34314656	34322115	7460	-	protein_coding	844.56	804.161	884.96	0.129655	-0.129655	0.952421	0.111578	0.831259	783.564	875.008	697.907	796.117	868.209	904.86	871.588	785.258	954.481	908.611
ENSRNOG00000028581	Ccdc138	20	28078500	28157071	78572	+	protein_coding	273.574	212.994	334.154	0.268823	-0.268823	0.951907	0.11171	0.831259	375.039	130.109	106.812	137.115	315.893	465.386	184.916	225.461	424.892	370.115
ENSRNOG00000046479	Chaf1a	9	11001129	11027506	26378	-	protein_coding	385.591	358.556	412.627	0.177277	-0.177277	0.951833	0.111729	0.831259	439.14	311.865	320.436	366.703	354.635	468.496	391.256	363.242	459.452	380.689
ENSRNOG00000014485	Pdcd6	1	31576183	31591849	15667	+	protein_coding	1562.72	1513.55	1611.89	0.0882613	-0.0882613	0.951571	0.111797	0.831259	1422.66	1534.49	1436.26	1541.21	1633.11	1524.68	1702.58	1598.46	1610.12	1623.62
ENSRNOG00000018170	Slc27a1	16	19999112	20016190	17079	+	protein_coding	4061.69	3653.58	4469.8	0.226464	-0.226464	0.951432	0.111832	0.831259	2921.86	4393.91	3666.86	3232.3	4052.97	3260.81	5699.71	4216.31	3790.48	5381.71
ENSRNOG00000016611	Hras	1	214178407	214181686	3280	-	protein_coding	717.788	802.491	633.086	-0.245424	0.245424	0.951253	0.111879	0.831259	684.063	733.974	1113.75	919.414	561.256	586.656	549.112	820.908	720.689	488.063
ENSRNOG00000020288	Slc25a20	8	117455262	117476734	21473	+	protein_coding	1641.44	1530.19	1752.69	0.173308	-0.173308	0.951215	0.111888	0.831259	1564.26	1688.44	1213.3	1445.55	1739.4	1681.2	2044.23	1550.28	1627.4	1860.33
ENSRNOG00000050946	Fam110a	3	147476580	147487170	10591	-	protein_coding	192.328	178.361	206.296	0.182153	-0.182153	0.951117	0.111914	0.831259	190.39	142.027	163.847	184.946	210.595	225.956	195.064	183.066	229.726	197.666
ENSRNOG00000015161	LOC688754	18	51613210	51614057	848	-	pseudogene	121.534	130.062	113.005	-0.176586	0.176586	0.950821	0.11199	0.831259	121.505	113.225	130.663	133.926	150.993	119.197	95.8408	124.292	115.88	109.814
ENSRNOG00000010248	Serpini1	2	174013288	174111752	98465	+	protein_coding	2965.68	3644.61	2286.75	-0.266835	0.266835	0.950696	0.112022	0.831259	2320.08	3126.59	6441.9	4536.48	1798.01	1856.36	1525.56	4446.58	2463.96	1141.25
ENSRNOG00000019996	Slc16a1	2	207108552	207128554	20003	+	protein_coding	3109.6	2823.61	3395.59	0.214901	-0.214901	0.950609	0.112045	0.831259	3259.59	2389.64	2067.8	2896.42	3504.62	3661.94	3020.68	2772.97	3630.89	3891.49
ENSRNOG00000003260	Nr1i3	13	89586283	89591277	4995	+	protein_coding	149.884	161.267	138.502	-0.188084	0.188084	0.950538	0.112063	0.831259	154.991	150.966	193.921	159.436	147.019	129.562	122.902	172.468	142.308	125.27
ENSRNOG00000058157	Ldlrad3	3	91527657	91839009	311353	-	protein_coding	98.5559	88.9049	108.207	0.222225	-0.222225	0.950244	0.112139	0.831259	82.279	95.3471	97.4788	69.0889	100.331	111.942	135.305	96.3507	80.3025	117.135
ENSRNOG00000000239	Ccl7	10	69423086	69424979	1894	+	protein_coding	163.385	135.394	191.376	0.271424	-0.271424	0.950222	0.112145	0.831259	154.991	110.245	55.9985	183.883	171.854	206.263	135.305	158.015	192.116	265.181
ENSRNOG00000021259	Prnp	3	124515978	124531316	15339	+	protein_coding	16591.8	15851.2	17332.3	0.122047	-0.122047	0.95015	0.112163	0.831259	15665.5	16320.2	14071.2	15118.8	18080.4	17704.4	17496	16010.6	16622.6	18827.9
ENSRNOG00000009236	Necap1	4	155709613	155724790	15178	+	protein_coding	3410.34	3654.73	3165.95	-0.180898	0.180898	0.949685	0.112283	0.831259	3341.86	3247.76	4283.88	4077.31	3322.84	3196.55	2895.52	3976.39	2906.14	2855.17
ENSRNOG00000000571	Psap	20	29831314	29856875	25562	+	protein_coding	48915.9	45613.9	52217.9	0.172875	-0.172875	0.949157	0.11242	0.831259	45176.9	48827.7	42139.9	38546.3	53379	46508.6	60242.2	49008.8	46211.5	59118.3
ENSRNOG00000013317	RGD1565222	15	33224896	33250546	25651	-	protein_coding	117.927	106.679	129.175	0.21899	-0.21899	0.948512	0.112587	0.831259	110.981	102.3	78.8127	120.108	121.192	124.379	120.647	108.876	170.77	121.202
ENSRNOG00000047891	Foxg1	6	69971227	69974037	2811	+	protein_coding	3101.63	3317.75	2885.5	-0.177099	0.177099	0.948076	0.1127	0.831259	3046.23	3394.75	3805.82	3678.72	2663.24	2882.49	2709.48	3448.39	2893.94	2493.19
ENSRNOG00000014199	Zfp703	16	69237857	69242028	4172	-	protein_coding	1238.7	1148.7	1328.7	0.182678	-0.182678	0.947955	0.112731	0.831259	1355.69	1215.68	951.974	925.791	1294.37	1417.93	1244.8	1176.44	1358.03	1446.29
ENSRNOG00000036666	Cybc1	10	110424974	110431792	6819	-	protein_coding	601.879	569.065	634.693	0.145147	-0.145147	0.947632	0.112815	0.831259	610.395	562.151	472.876	545.271	654.634	673.722	591.958	594.484	657.667	655.632
ENSRNOG00000010834	Mpped1	7	124680294	124751405	71112	+	protein_coding	1600.77	2001.4	1200.14	-0.260098	0.260098	0.947242	0.112917	0.831259	1221.75	1874.17	3283.17	2659.39	968.54	1202.33	825.359	2343.25	1264.51	365.234
ENSRNOG00000009790	Kcnk3	6	27151612	27190132	38521	-	protein_coding	297.868	322.674	273.062	-0.200306	0.200306	0.946947	0.112993	0.831259	294.673	312.858	387.841	335.878	282.118	238.394	254.824	357.461	230.743	283.89
ENSRNOG00000006967	Xiap	X	128409472	128453000	43529	+	protein_coding	661.161	635.568	686.755	0.105825	-0.105825	0.946818	0.113027	0.831259	648.664	626.709	599.391	649.436	653.64	684.087	720.498	623.389	750.168	655.632
ENSRNOG00000019189	Acat2	1	47972399	47992653	20255	+	protein_coding	530.057	591.95	468.163	-0.243857	0.243857	0.946284	0.113166	0.831259	523.332	577.049	815.089	611.171	433.111	405.27	493.862	661.929	421.842	357.913
ENSRNOG00000006965	Aff4	10	38692211	38773021	80811	+	protein_coding	6831.5	7109.37	6553.63	-0.112236	0.112236	0.946222	0.113182	0.831259	6853.07	7307.96	7399.06	7501.99	6484.75	6631.5	6873.48	7208	5973.89	6081.27
ENSRNOG00000008062	Dqx1	4	113890509	113899347	8839	+	protein_coding	76.2661	63.6041	88.928	0.269741	-0.269741	0.945989	0.113243	0.831259	57.4039	67.5375	36.2953	73.3405	83.4434	116.087	77.8002	43.3578	105.715	101.68
ENSRNOG00000004310	Caskin2	10	104344099	104358253	14155	-	protein_coding	1177.31	1108.99	1245.64	0.152652	-0.152652	0.945349	0.11341	0.831259	1348.99	1133.24	983.084	1009.76	1069.86	1233.43	1272.99	1105.14	1375.31	1241.31
ENSRNOG00000008125	Igbp1b	4	172709724	172711074	1351	+	protein_coding	4.20587	5.71499	2.69675	-0.22363	0.22363	0.945275	0.113429	0.831259	2.8702	4.966	12.4441	5.31453	2.98012	3.10949	1.12754	1.92701	4.06595	3.25376
ENSRNOG00000013171	Grm2	8	115344999	115358046	13048	-	protein_coding	40.8592	50.8247	30.8936	-0.261086	0.261086	0.944896	0.113528	0.831259	71.7549	54.626	72.5906	38.2646	16.8874	54.9343	28.1885	29.8687	28.4616	13.015
ENSRNOG00000004337	Fam20b	13	74280173	74331214	51042	-	protein_coding	2167.65	2316.46	2018.85	-0.175038	0.175038	0.94485	0.11354	0.831259	2058.89	2311.17	2673.41	2567.98	1970.85	1935.14	2045.36	2424.18	1990.28	1699.27
ENSRNOG00000017959	Cfap100	4	122314458	122337389	22932	-	protein_coding	353.72	239.122	468.319	0.233266	-0.233266	0.9448	0.113553	0.831259	432.443	107.266	67.4056	218.959	369.535	978.452	126.284	180.176	574.315	482.369
ENSRNOG00000029778	Maob	X	6430594	6533534	102941	+	protein_coding	3021.69	2351.19	3692.19	0.26709	-0.26709	0.944783	0.113558	0.831259	2615.71	1674.53	857.606	2781.63	3826.48	4620.7	1896.52	2087.92	5298.95	4556.89
ENSRNOG00000013491	Setx	3	7686503	7730539	44037	+	protein_coding	2072.97	2132.12	2013.82	-0.0810456	0.0810456	0.944675	0.113586	0.831259	2109.59	2310.18	2141.42	2060.97	2038.4	2020.13	2134.43	1922.2	2007.56	1984.79
ENSRNOG00000022067	Tlr5	13	101381510	101385764	4255	+	protein_coding	4.20468	2.36477	6.0446	0.196439	-0.196439	0.944157	0.113722	0.831259	4.78366	3.9728	2.07402	0	0.993374	7.25547	12.4029	3.85403	1.01649	5.69407
ENSRNOG00000001682	Ttc3	11	34598492	34738791	140300	+	protein_coding	12627.3	13760.1	11494.5	-0.211177	0.211177	0.943829	0.113808	0.831259	12135.2	13179.8	17881.1	14942.3	10661.9	11359	11611.4	14415	10657.9	9429.38
ENSRNOG00000000161	Chm	X	84666900	84821775	154876	-	protein_coding	583.034	615.108	550.96	-0.146433	0.146433	0.943725	0.113835	0.831259	619.962	606.845	628.427	674.945	545.363	534.832	501.755	591.593	639.37	487.25
ENSRNOG00000020084	Pcdhb5	18	30398113	30400695	2583	+	protein_coding	372.004	401.321	342.686	-0.194601	0.194601	0.943336	0.113937	0.831259	423.832	361.524	474.95	429.414	316.886	377.284	372.088	344.935	354.754	264.368
ENSRNOG00000016528	Ppp1r21	6	12253788	12323421	69634	+	protein_coding	1325.14	1377.31	1272.97	-0.109052	0.109052	0.943211	0.11397	0.831259	1325.07	1351.74	1478.77	1506.14	1224.83	1297.69	1330.5	1292.06	1243.16	1201.45
ENSRNOG00000008372	Vamp7	12	18996591	19030381	33791	+	protein_coding	629.905	663.451	596.358	-0.142867	0.142867	0.942637	0.11412	0.831259	668.756	618.763	733.165	686.637	609.932	574.218	642.697	686.017	546.87	531.989
ENSRNOG00000027204	Map6	1	164225934	164292093	66160	+	protein_coding	1189.13	1303.83	1074.42	-0.220566	0.220566	0.94254	0.114146	0.831259	1260.97	1089.54	1810.62	1287.18	1070.86	1046.86	949.388	1389.38	1063.25	923.253
ENSRNOG00000014191	Zfp395	15	48789165	48803147	13983	+	protein_coding	414.147	357.203	471.091	0.258716	-0.258716	0.942336	0.114199	0.831259	408.525	354.572	206.365	318.872	497.681	503.737	457.781	296.76	491.98	605.199
ENSRNOG00000027374	AABR07005985.1	1	211983729	212022212	38484	-	protein_coding	464.928	324.134	605.723	0.240542	-0.240542	0.942322	0.114203	0.831259	533.856	173.81	77.7757	361.388	473.84	1102.83	200.702	245.694	845.717	633.669
ENSRNOG00000003395	Cby3	10	35857797	35860987	3191	+	protein_coding	12.6301	10.1318	15.1284	0.270042	-0.270042	0.94228	0.114214	0.831259	9.56732	5.95919	12.4441	12.7549	9.93374	16.5839	13.5305	7.70806	18.2968	19.5225
ENSRNOG00000008619	Agtrap	5	164886813	164898420	11608	-	protein_coding	1445.94	1308.91	1582.96	0.218311	-0.218311	0.942199	0.114235	0.831259	1435.1	1292.15	914.642	1260.61	1642.05	1672.9	1562.77	1196.68	1588.77	1893.69
ENSRNOG00000014615	Grk6	17	9703453	9721574	18122	-	protein_coding	1381.17	1486.14	1276.21	-0.188608	0.188608	0.94212	0.114256	0.831259	1335.6	1365.65	1831.36	1661.32	1236.75	1264.52	1191.81	1535.83	1289.92	1098.96
ENSRNOG00000050767	Nrn1	17	27925057	27969433	44377	-	protein_coding	2594.05	2863.62	2324.48	-0.229912	0.229912	0.942055	0.114273	0.831259	2280.85	2560.47	3263.47	3716.98	2496.35	2348.7	1888.63	3173.79	2321.66	1889.62
ENSRNOG00000028248	Lca5l	11	36512974	36533073	20100	-	protein_coding	70.9466	47.6364	94.2568	0.230878	-0.230878	0.941834	0.114332	0.831259	78.452	21.8504	10.3701	51.0195	76.4898	186.569	34.9537	31.7957	117.913	100.053
ENSRNOG00000020597	RGD1305014	1	201925432	201942344	16913	-	protein_coding	169.714	183.302	156.126	-0.196127	0.196127	0.941525	0.114413	0.831259	163.601	168.844	211.55	212.581	159.933	151.328	154.473	186.92	162.638	125.27
ENSRNOG00000005929	Them6	7	115956276	115959453	3178	+	protein_coding	343.257	383.621	302.892	-0.244169	0.244169	0.941458	0.114431	0.831259	402.784	314.844	538.208	390.087	272.185	325.46	260.462	380.585	328.325	219.629
ENSRNOG00000015230	Ermard	1	56982821	57001665	18845	+	protein_coding	394.514	376.852	412.176	0.122563	-0.122563	0.941413	0.114443	0.831259	363.558	383.375	355.694	377.332	404.303	429.109	414.934	355.534	422.859	438.444
ENSRNOG00000014501	Zfp638	4	115601661	115690272	88612	+	protein_coding	2131.66	2193.6	2069.72	-0.0820215	0.0820215	0.94095	0.114564	0.831259	2312.42	2021.16	2259.64	2201.28	2173.5	2177.68	1999.13	2006.02	2134.62	2031.16
ENSRNOG00000057601	AABR07044080.2	19	56443632	56443869	238	+	pseudogene	46.803	56.4698	37.1361	-0.269101	0.269101	0.940726	0.114624	0.831259	36.3558	84.4219	63.2575	75.4663	22.8476	34.2043	23.6783	38.5403	55.9068	33.351
ENSRNOG00000006532	H3f3a	10	104573664	104575890	2227	-	protein_coding	4314.59	4116.07	4513.1	0.125245	-0.125245	0.940535	0.114674	0.831259	4272.77	4319.42	3796.49	3679.78	4511.91	4301.46	4711.99	4022.64	4691.09	4838.34
ENSRNOG00000010164	Mrps2	3	7051695	7058521	6827	+	protein_coding	1190.76	1252.05	1129.47	-0.137912	0.137912	0.940527	0.114676	0.831259	1147.12	1212.7	1425.89	1291.43	1183.11	1084.17	1065.52	1330.6	1099.84	1067.23
[truncated: 13,481 more rows]

## Sheet: miRNA
gene_id	gene_name	seqnames	start	end	width	strand	gene_biotype	baseMean	baseMeanCtrl	baseMeanTreat	log2FoldChange (Male-Female)	log2FoldChange (Female-Male)	pvalue	padj	F1	F2	F3	F4	F5	M1	M2	M3	M4	M5
[truncated: 1,588 more rows]

[truncated: 1 more sheets: Proteomics]
